# Supplementary material for: Coordinated evolution of co-expressed gene clusters in the Drosophila transcriptome
Source: BMC Evol Biol. 2008 Jan 7;8:2. doi: 10.1186/1471-2148-8-2 (PMC2266709; doi:10.1186/1471-2148-8-2)
Supplement: Additional File 6 — Merged windows among species 2. Results of repeating the sliding window analysis when removing one species at a time. Each window size presents the number of significant windows found in the analysis of all species and the numbers in parentheses reflect the range of significant windows identified when repeating the analysis removing one species at a time. [file 1471-2148-8-2-S6.xls]

## Sheet: AdditionalFile6
ChromosomeID	pval	2	3	4	5	6	7	8	9	10	11	12	13	14	15	16	17	18	19	20
X	0.05	31(29-38)	60(56-72)	82(74-88)	80(83-102)	95(87-113)	114(101-137)	114(109-138)	117(102-144)	116(94-136)	134(97-143)	123(107-136)	127(104-149)	117(101-145)	117(95-138)	121(102-138)	110(87-138)	113(97-145)	110(90-153)	126(91-152)
X	0.01	13(5-14)	13(12-20)	22(12-23)	21(19-27)	25(18-31)	20(20-33)	22(18-32)	26(25-37)	30(22-42)	33(18-46)	28(20-43)	41(20-48)	30(20-44)	29(20-48)	33(24-54)	28(19-49)	30(19-44)	28(20-44)	33(12-38)
X	0.001	5(2-5)	6(3-6)	7(3-9)	8(1-10)	9(2-10)	4(1-11)	9(2-17)	8(4-13)	9(6-11)	6(8-22)	9(4-16)	8(4-14)	12(6-17)	9(7-17)	10(6-14)	10(5-22)	7(2-23)	2(7-15)	5(0-17)
2L	0.05	37(32-40)	69(62-74)	79(84-100)	94(102-120)	110(99-127)	117(100-132)	121(112-141)	133(111-153)	135(114-149)	133(116-152)	132(102-147)	145(103-139)	143(101-154)	136(109-153)	139(100-164)	163(99-161)	144(102-161)	145(105-157)	137(99-160)
2L	0.01	9(8-12)	13(11-24)	19(14-29)	31(21-31)	26(21-34)	22(21-39)	27(21-37)	25(23-43)	29(20-38)	33(20-46)	33(18-49)	36(26-47)	40(20-51)	32(25-50)	26(21-43)	26(25-48)	35(25-48)	40(22-47)	39(18-45)
2L	0.001	2(0-6)	5(4-13)	9(5-10)	8(4-11)	5(1-13)	3(4-8)	5(4-13)	4(3-12)	4(2-14)	9(4-16)	7(4-16)	8(7-14)	15(3-16)	9(1-18)	10(7-21)	5(7-17)	10(6-19)	9(2-19)	8(1-16)
2R	0.05	47(40-50)	99(77-98)	113(108-128)	131(115-143)	151(129-155)	155(137-158)	163(150-167)	168(149-176)	150(132-175)	136(134-168)	139(133-169)	131(131-172)	126(138-179)	136(109-177)	143(113-179)	151(119-183)	143(120-182)	154(132-179)	170(127-187)
2R	0.01	11(6-17)	19(16-28)	24(29-37)	35(26-41)	39(30-47)	45(29-47)	45(32-59)	47(31-58)	48(35-58)	50(26-57)	48(24-56)	51(20-60)	57(22-63)	63(12-69)	63(11-68)	68(14-66)	65(17-63)	69(21-72)	68(14-73)
2R	0.001	3(2-6)	6(1-10)	10(6-12)	13(5-19)	16(6-23)	8(3-22)	26(5-24)	16(9-29)	24(5-28)	17(3-28)	31(9-32)	32(13-31)	30(4-30)	39(6-41)	41(6-35)	37(0-42)	34(2-37)	48(11-42)	41(7-43)
3L	0.05	46(41-51)	80(77-91)	105(104-125)	140(119-145)	133(122-151)	140(128-154)	129(117-161)	132(117-172)	145(121-172)	139(116-172)	141(129-174)	137(104-162)	147(119-168)	141(103-175)	147(113-190)	137(104-174)	135(96-169)	131(95-153)	133(97-158)
3L	0.01	16(8-16)	24(16-23)	28(21-39)	41(28-41)	38(28-52)	37(29-54)	33(32-45)	38(21-47)	34(26-59)	37(22-46)	39(19-48)	33(26-43)	39(27-49)	31(23-43)	33(25-42)	31(24-30)	25(21-41)	28(19-36)	19(16-36)
3L	0.001	9(3-8)	6(4-10)	10(6-13)	9(6-14)	10(5-17)	8(6-21)	10(8-19)	8(6-15)	13(8-14)	13(6-20)	14(3-19)	9(7-18)	5(7-16)	10(6-14)	12(5-14)	7(2-11)	5(4-9)	3(0-17)	1(0-11)
3R	0.05	68(51-72)	101(92-105)	129(121-137)	139(120-164)	148(136-185)	151(151-187)	170(161-210)	197(162-211)	193(159-196)	190(167-210)	198(169-214)	174(150-207)	175(146-233)	179(139-222)	160(129-220)	157(121-222)	161(129-221)	164(122-229)	181(124-223)
3R	0.01	15(15-22)	22(21-28)	34(26-43)	23(26-40)	33(25-49)	39(36-60)	39(28-60)	43(32-56)	44(33-52)	32(25-54)	38(29-64)	32(21-57)	37(30-62)	39(21-57)	31(22-54)	33(20-51)	32(21-42)	37(15-43)	27(19-45)
3R	0.001	6(2-8)	11(5-11)	8(8-15)	10(0-14)	12(0-21)	12(6-21)	16(0-21)	12(5-17)	15(0-16)	7(5-20)	11(4-19)	7(2-16)	13(1-14)	14(2-18)	16(5-20)	3(3-14)	6(2-19)	9(1-14)	10(0-12)
4	0.05	1(0-2)	1(1-2)	2(1-4)	3(2-6)	4(4-8)	7(5-12)	8(5-11)	8(6-13)	8(6-11)	10(6-13)	9(7-10)	10(4-11)	9(3-10)	7(3-10)	5(1-9)	7(1-6)	3(0-7)	5(0-8)	2(0-7)
4	0.01	0(0-2)	1(0-1)	2(1-2)	2(0-2)	3(0-7)	6(0-5)	5(0-10)	6(2-6)	6(0-6)	1(2-7)	5(0-7)	5(1-7)	3(0-7)	2(0-6)	5(0-7)	3(0-4)	0(0-3)	2(0-3)	0(0-2)
4	0.001	0(0-1)	0(0-1)	1(0-1)	2(0-2)	3(0-3)	5(0-4)	5(0-5)	6(0-6)	6(0-6)	0(0-6)	5(0-6)	4(0-4)	0(0-3)	2(0-2)	0(0-5)	0(0-4)	0(0-3)	2(0-1)	0(0-0)
TOTAL	0.05	230(207-240)	410(384-424)	510(499-579)	587(561-661)	641(610-696)	684(663-735)	705(699-768)	755(705-788)	747(691-779)	742(692-797)	742(709-789)	724(674-778)	717(684-799)	716(669-771)	715(665-796)	725(643-809)	699(657-819)	709(640-786)	749(647-815)
TOTAL	0.01	64(48-80)	92(90-105)	129(109-156)	153(131-174)	164(150-199)	169(160-210)	171(168-225)	185(171-217)	191(168-223)	186(174-218)	191(157-232)	198(178-233)	206(176-226)	196(177-230)	191(150-221)	189(125-218)	187(153-206)	204(141-206)	186(143-186)
TOTAL	0.001	25(20-27)	34(26-44)	45(38-53)	50(33-57)	55(36-78)	40(34-66)	71(39-81)	54(49-72)	71(35-71)	52(43-81)	77(45-90)	68(60-81)	75(45-95)	83(34-87)	89(53-89)	62(38-88)	62(36-89)	73(47-77)	65(39-75)
