# Supplementary material for: Coordinated evolution of co-expressed gene clusters in the Drosophila transcriptome
Source: BMC Evol Biol. 2008 Jan 7;8:2. doi: 10.1186/1471-2148-8-2 (PMC2266709; doi:10.1186/1471-2148-8-2)
Supplement: Additional File 8 — Merged windows Drosophila simulans 1. Merged windows found to be significant at p-value = 0.05 in the D. simulans analysis. A-G. Same as Additional file 5. H-Z. Window sizes 2–20. [file 1471-2148-8-2-S8.xls]

## Sheet: AdditionalFile8
Ensembl	Chromosome	Strand	Start	Stop	Affymetrix_Probe_set_ID	Proberemoved	2	3	4	5	6	7	8	9	10	11	12	13	14	15	16	17	18	19	20
CG11023	2L	+	7529	9491	145501_at	14
CG2671	2L	-	9836	21372	153565_at	13
CG2657	2L	-	21919	23888	145502_at	11
CG31973	2L	-	25402	59242	145503_at	8
CG11371	2L	+	67044	71390	154367_at	12
CG11372	2L	+	72388	76203	145507_at	12
CG11374	2L	+	76302	77639	145508_at	9
CG11450	2L	-	82456	87382	145509_at	12
CG11376	2L	+	94752	102086	153716_at	10
CG11377	2L	+	102382	104146	145510_at	12
CG12178	2L	-	103962	106718	141332_at	14
CG2674	2L	+	106903	114433	154909_at	12
CG13694	2L	-	115713	116117	143010_at	14
CG4822	2L	-	117079	121974	143011_at	13
CG3164	2L	-	122615	130791	145511_at	14
CG2718	2L	+	132060	134472	141257_at	13
CG31976	2L	-	138695	139385	145512_at	14
CG31975	2L	-	139471	140933	145513_at	13
CG31974	2L	-	141074	142977
CG11454	2L	+	143376	144227	141308_at	12
CG4648	2L	-	144233	149208	145514_at	12
CG11620	2L	-	151103	153106	142608_at	14
CG3709	2L	-	153535	155321	145515_at	14
CG11455	2L	+	155337	156017	152919_at	12
CG3436	2L	+	156029	157666	153310_at	12
CG33635	2L	-	157944	158603
CG18497	2L	+	159034	203251	153485_at	11
CG11488	2L	+	203784	204782	153176_at	13
CG11617	2L	-	204735	207297	145516_at	13
CG11490	2L	+	207399	210506	154389_at	12
CG3696	2L	-	210732	250795	141644_at	13
CG13693	2L	+	232514	233965	145518_at	12
CG11606	2L	-	251163	252331	152046_at	13
CG3645	2L	-	252589	271732	145520_at	11
CG17075	2L	-	263782	266688	145521_at	13
CG3345	2L	+	269088	271626	153062_at	12
CG11604	2L	-	271901	274096	153448_at	13
CG11555	2L	+	273955	274766	145522_at	14
CG17078	2L	-	274947	277142	145523_at	6
CG11561	2L	+	277588	282167	154678_at	12
CG11601	2L	-	281970	283281	142164_at	13
CG3625	2L	-	283385	286527	142165_at	12
CG11592	2L	-	287252	288919	145524_at	14
CG11562	2L	+	292466	293222	145525_at	13
CG3582	2L	-	293337	294679	154225_at	7
CG2720	2L	+	295109	297413	144017_at	12
CG2699	2L	+	297882	303955	154995_at	10
CG4574	2L	+	305941	346549	153733_at	12
CG11912	2L	-	318357	319254	152540_at	13
CG11911	2L	-	320279	321246	141435_at	12
CG33127	2L	+	322131	322985
CG31920	2L	-	325520	329761
CG33992	2L	-	327429	328518
CG31921	2L	-	329991	332335
CG11907	2L	-	355559	357868	153943_at	12
CG3935	2L	+	378116	387439	143065_at	10
CG4213	2L	-	396595	402181	145526_at	13
CG4033	2L	+	404286	408049	141487_at	8
CG4260	2L	-	408022	414775	143820_at	9
CG4063	2L	+	415069	418536	154250_at	9
CG13690	2L	-	418557	419600	145527_at	11
CG4087	2L	+	419931	420706	143247_at	5
CG11885	2L	-	420887	421407	145528_at	14
CG13692	2L	+	421800	422435	145529_at	11
CG13691	2L	+	423452	425291	145530_at	14
CG4114	2L	+	431253	448701	142230_at	7
CG4280	2L	-	448254	453023	143858_at	12
CG4164	2L	+	453111	454654	145531_at	12
CG4133	2L	+	455543	458746	145532_at	8
CG4297	2L	-	460515	465607	145533_at	8
CG4184	2L	+	473021	476176	151943_at	12
CG4427	2L	-	476437	479682	145534_at	12
CG2762	2L	+	523467	540541	153762_at	11
CG3018	2L	-	541235	542572	153243_at	14
CG11840	2L	-	542776	544627	141698_at	11
CG11822	2L	+	545148	547096	141760_at	11
CG2914	2L	-	547414	552454	143570_at	11
CG11838	2L	-	553937	558762	145535_at	14
CG2789	2L	+	559611	560525	151838_at	12
CG11835	2L	-	560794	563181	145536_at	14
CG2794	2L	+	564170	566479	145537_at	13
CG2863	2L	-	566366	568162	143952_at	11
CG2807	2L	+	568346	572650	145538_at	11
CG13688	2L	-	573033	574232	145539_at	12
CG2813	2L	+	574513	575746	153868_at	12
CG13687	2L	-	575777	576586	145540_at	13
CG2819	2L	+	577488	579549	151796_at	13
CG2851	2L	-	583540	594687	143595_at	13
CG13689	2L	+	602813	603562	145541_at	12
CG13686	2L	-	620433	621540	145542_at	13
CG2826	2L	+	624644	625453	145543_at	14
CG2839	2L	+	625663	628143
CG17941	2L	-	640021	714968	143132_at	9
CG2830	2L	+	728412	730566	152031_at	10
CG3159	2L	-	737211	744395	152272_at	11
CG3022	2L	+	753119	762142	145544_at	10
CG12506	2L	+	773575	774020
CG13946	2L	+	776536	776892
CG13947	2L	+	779204	779563	145546_i_at	11
CG13948	2L	+	781297	782824	145548_at	12
CG3544	2L	+	784336	786161	152328_at	14
CG3324	2L	-	786153	790795	151941_at	9
CG31658	2L	+	810646	811432
CG3561	2L	+	811632	813389	154040_at	12
CG3883	2L	-	813312	815951	154609_at	14
CG3639	2L	+	816083	816976	145549_at	12
CG15880	2L	-	817196	818445	142616_at	14
CG3876	2L	-	818075	819492	142617_at	13
CG3642	2L	+	819964	821209	143833_at	13
CG3662	2L	+	821418	824341	153725_at	9
CG3862	2L	-	824326	825810	141557_at	12
CG3727	2L	+	825964	833245	142879_at	7
CG3365	2L	-	833584	851061	152656_at	11
CG4291	2L	-	851245	852709	152693_at	14
CG3943	2L	+	852767	854539	152225_at	12
CG13949	2L	+	855337	856236	145550_at	14
CG13950	2L	+	860321	861696	145551_at	8
CG4276	2L	-	861849	868352	141548_at	5
CG4258	2L	-	868675	869911	154276_at	13
CG33526	2L	+	870464	877050	141270_at	11
CG3966	2L	+	877293	878270	152203_at	12
CG15824	2L	-	878175	885052	145552_at	11
CG11297	2L	+	895229	895597	143654_at	13
CG4178	2L	+	898647	901320	152766_at	8
CR31656	2L	-	901491	901662
CG4226	2L	+	913480	917805	152969_at	12
CG4341	2L	+	922795	958100	152419_at	12
CG31923	2L	+	930679	931367
CG31795	2L	-	1011403	1048053	145555_at	12
CG4375	2L	-	1026107	1026897	145553_at	14
CG4415	2L	+	1037235	1038685	145554_at	14
CG4385	2L	-	1050877	1077811	143330_at	6
CG4426	2L	+	1077980	1080809	141517_at	14
CG4428	2L	+	1080913	1083384	154359_at	11
CG4629	2L	-	1083090	1102506	142427_at	12
CG34016	2L	+	1099551	1102506
CG4644	2L	-	1103483	1108369	142428_at	13
CG14339	2L	+	1108539	1112702	145556_at	12
CG14340	2L	+	1112988	1113907	145557_at	13
CG4710	2L	-	1114652	1128953	153866_at	10
CG4552	2L	+	1129235	1132413	145558_at	10
CG4715	2L	-	1132330	1134120	152999_at	14
CG4577	2L	+	1134702	1141156	145559_at	12
CG4726	2L	+	1143203	1147395	145560_at	11
CG4749	2L	+	1147833	1149454	154896_at	9
CG5041	2L	-	1149445	1150673	145561_at	11
CG4764	2L	+	1150783	1151764	152985_at	10
CG33979	2L	-	1151678	1158264	145562_at	8
CG4775	2L	+	1158679	1160221	145563_at	10
CG5080	2L	-	1160290	1163882	154669_at	14
CG4785	2L	+	1164470	1166432	154378_at	12
CG14341	2L	+	1166560	1167213	145564_at	11
CG5105	2L	-	1167169	1170079	141643_at	13
CG31922	2L	+	1170234	1170847
CG5118	2L	-	1170752	1172745	153530_at	12
CG4887	2L	+	1173011	1177500	145565_at	14
CG4896	2L	+	1177706	1182454	153874_at	12
CG5126	2L	-	1182291	1184021	154971_at	11
CG4947	2L	+	1184088	1185698	141316_at	12
CG5001	2L	+	1186256	1196806	145566_at	5
CG5139	2L	-	1198599	1199189	145567_at	13
CG5011	2L	+	1200237	1201220	141402_at	14
CG14342	2L	+	1204316	1205081	145568_at	6
CG14343	2L	+	1219363	1220039	145569_at	14
CG5156	2L	+	1227977	1229471	145570_at	12
CG5397	2L	+	1240038	1242205	151961_at	14
CG5423	2L	+	1256826	1293835	145571_at	9
CG5430	2L	+	1329161	1329904	143653_at	14
CG5440	2L	+	1334269	1334763	145574_at	14
CG33923	2L	-	1341365	1342095
CG33922	2L	-	1343443	1344171
CG5450	2L	+	1344480	1345144	141319_at	12
CG5556	2L	-	1351860	1352869	145575_at	14
CG5561	2L	-	1352970	1354109	145576_at	13
CG31924	2L	-	1354098	1354919	145577_at	14
CG5565	2L	-	1354950	1355924	145578_at	13
CG31659	2L	-	1358971	1359784	145579_at	14
CG33126	2L	-	1359983	1361732
CG14346	2L	+	1368102	1369047	145580_at	13
CG5481	2L	-	1380888	1420449	145581_at	13
CR31927	2L	+	1432711	1432921
CG31925	2L	-	1473350	1474043
CG31928	2L	+	1492314	1493570
CG33128	2L	+	1494090	1495458	141449_at	11
CG31926	2L	+	1495747	1496979
CG31661	2L	+	1497254	1498435
CG18131	2L	-	1498449	1500760	142640_at	14
CG7420	2L	-	1500830	1502903	142641_at	12
CG18132	2L	-	1516797	1517438	145585_at	14
CG7428	2L	-	1517532	1518184	145586_at	14
CG12193	2L	+	1520613	1522151	144138_at	12
CG4231	2L	+	1522691	1524259	144137_at	14
CG14351	2L	+	1555159	1607617	145589_at	11
CG10869	2L	-	1584858	1587270	145587_at	11
CG31935	2L	-	1595043	1611125	145588_at	14
CG14352	2L	+	1611421	1612579	145591_at	13
CG7361	2L	-	1612686	1614182	145592_at	8
CG31666	2L	+	1651260	1698632	142998_at	4
CG31934	2L	-	1670632	1671316
CG17158	2L	+	1704904	1706962	141707_at	7
CG17660	2L	-	1707132	1710415	145594_at	11
CG17642	2L	+	1710466	1711466	145595_at	13
CG17657	2L	-	1711299	1715861	145596_at	12
CG18317	2L	-	1716888	1724391	141322_at	12
CG17654	2L	-	1724971	1729629	143150_at	9
CG31938	2L	+	1728735	1729527
CG31937	2L	+	1729946	1731072	154613_at	10
CG17652	2L	-	1731403	1732263	145597_at	12
CG17646	2L	+	1732526	1750613	141573_at	12
CG17712	2L	-	1750687	1752116	151912_at	11
CG17648	2L	+	1752349	1752851	145599_at	12
CG31932	2L	-	1755253	1756451
CG17650	2L	-	1758286	1759078	145600_at	14
CG31936	2L	+	1784062	1785286
CR31930	2L	-	1789141	1790361
CG31929	2L	-	1790617	1791823
CG31931	2L	-	1792057	1793268
CG31662	2L	-	1793668	1794917
CG31933	2L	-	1821270	1823331	145601_at	13
CG31664	2L	-	1824404	1826055
CG15623	2L	-	1831792	1832557	145602_at	13
CG31665	2L	+	1842999	1858551	145603_at	9
CG31663	2L	-	1858609	1880644	145605_at	10
CG7295	2L	+	1869867	1870956	145607_at	14
CG15358	2L	-	1882415	1884056	145608_at	14
CG7337	2L	+	1884984	1943818	141267_at	8
CR31667	2L	-	1938089	1938159
CG15357	2L	-	1945225	1945709	151197_at	14
CG33673	2L	-	1945840	1947359
CG31670	2L	-	1950235	1954519	145609_at	12
CR31942	2L	+	1965426	1965498
CG10908	2L	+	1974145	1975422	152197_at	13
CG15356	2L	-	1976542	1980612	145610_at	11
CG15362	2L	+	1981310	1981927	145611_at	14
CG7289	2L	+	1982234	1984512	153750_at	9
CG4233	2L	-	1984512	1987761	152801_at	11
CG7291	2L	+	1988291	1988949	145612_at	10
CG31941	2L	-	1991581	1992152
CG33543	2L	-	1997774	2002960	145613_at	12
CG15353	2L	-	2006754	2007193	151195_i_at	9
CG15361	2L	+	2008530	2008855	151194_r_at	13
CR31943	2L	+	2009155	2009226
CR31944	2L	+	2009538	2009609
CR31939	2L	-	2010646	2010717
CR31940	2L	-	2010869	2010940
CR31669	2L	-	2013179	2013250
CG4238	2L	+	2024043	2030537	145615_at	13
CR31945	2L	+	2031692	2031762
CG15378	2L	-	2032635	2037247	145616_at	9
CG4244	2L	+	2037802	2044373	142800_at	10
CG31672	2L	+	2045525	2048054	154126_at	12
CG15377	2L	+	2054589	2057967	144136_at	7
CG33516	2L	-	2061793	2109836	145617_at	8
CG12674	2L	+	2080077	2081170	145619_at	14
CG4259	2L	-	2128215	2129211	145620_at	14
CG7254	2L	+	2130815	2137296	154262_at	7
CG31671	2L	-	2137350	2145175	155165_at	12
CG11723	2L	-	2145491	2147287	154484_at	14
CG7261	2L	+	2147519	2151664	154089_at	14
CG7263	2L	+	2151664	2155390	154947_at	8
CG15382	2L	+	2155760	2156791	145621_at	13
CG3166	2L	-	2156484	2178749	143073_at	9
CG15383	2L	+	2184972	2185454	145622_at	10
CR31946	2L	+	2187007	2187079
CG10874	2L	-	2189913	2192372	145623_at	11
CG31668	2L	-	2203904	2206429	145624_at	14
CG33124	2L	-	2206796	2208906
CG15385	2L	-	2209572	2212571	142145_at	13
CG4265	2L	-	2212738	2214179	151849_at	11
CG10880	2L	-	2214972	2216298	154325_at	11
CG15386	2L	-	2216510	2217168	151192_at	14
CG7074	2L	+	2217363	2220625	145625_f_at	14
CG7082	2L	+	2220767	2225555	152724_at	10
CG15387	2L	-	2225798	2226840	145626_at	11
CG7085	2L	+	2226523	2231096	142571_at	7
CG10882	2L	-	2231777	2236826	141363_at	11
CG31679	2L	-	2237132	2238245	145627_at	14
CG32463	2L	-	2238346	2239365
CG31682	2L	-	2239408	2240593
CG4267	2L	+	2242378	2244415	145628_at	11
CG31686	2L	+	2244673	2245257
CG17240	2L	-	2250533	2251270	143698_at	14
CG17239	2L	-	2251584	2252330
CG17234	2L	+	2253079	2253834
CG17012	2L	-	2254175	2255050	153006_at	14
CG4270	2L	+	2263464	2264239	145629_at	11
CG34049	2L	-	2264455	2265311
CG17242	2L	-	2268356	2269093
CG4271	2L	+	2285174	2285902	145630_at	13
CG31681	2L	-	2286050	2286844
CG17237	2L	-	2288495	2289370	145631_at	14
CG10838	2L	-	2290329	2290622	145632_at	11
CG31949	2L	+	2300119	2300717
CG16995	2L	+	2308027	2308671	145633_at	14
CG9967	2L	-	2308758	2357332	154324_at	10
CG33955	2L	+	2337964	2358181	145634_at	13
CG3664	2L	-	2359546	2365362	143742_at	4
CG4272	2L	+	2365335	2370114	144217_at	10
CG3597	2L	-	2370156	2371524	145636_at	12
CG3609	2L	-	2372510	2374511	145637_at	12
CG15390	2L	+	2374689	2375696	145638_at	12
CG9866	2L	+	2375894	2380514	154891_at	11
CG9867	2L	+	2381140	2383077	152010_at	12
CG9870	2L	+	2383299	2384731	145639_at	11
CG3557	2L	-	2384761	2385792	152803_at	14
CG9887	2L	+	2400306	2410668	145640_at	12
CG18641	2L	-	2410884	2412129	145641_s_at	10
CG31948	2L	-	2415438	2416720	145643_at	14
CG31684	2L	-	2416971	2419771
CG9886	2L	+	2420808	2422915	141414_at	5
CG9885	2L	+	2428454	2459609	143131_at	8
CR31986	2L	-	2459924	2460044
CR31987	2L	+	2462593	2462686
CG15393	2L	-	2489754	2490119	145644_at	6
CG3539	2L	-	2490205	2492666
CG9884	2L	+	2492955	2498846	143693_at	8
CG3528	2L	-	2517196	2518037	145645_at	14
CG3515	2L	-	2551144	2552844	145646_at	14
CG9964	2L	-	2562905	2564848	145647_at	14
CG18559	2L	-	2564882	2573047	145648_at	12
CG3240	2L	-	2573424	2575051	144159_at	11
CG3227	2L	-	2575276	2577006	145649_at	9
CG9883	2L	+	2577671	2579180	153717_at	12
CG3214	2L	-	2579244	2579958	145650_at	9
CG9881	2L	+	2580291	2581114	145651_at	12
CG3210	2L	-	2581437	2585448	153133_at	12
CG15394	2L	+	2591976	2592698	145652_at	14
CG15395	2L	+	2610146	2611285	145653_at	13
CG9962	2L	-	2646686	2647645	145654_at	14
CG33125	2L	-	2648440	2652291
CG17301	2L	+	2653112	2653931	145655_at	14
CG9880	2L	+	2654125	2655461	144135_at	11
CG17302	2L	+	2655394	2660830	145656_at	9
CG9879	2L	+	2665110	2666195	145657_at	11
CG15396	2L	+	2669784	2672159	145658_at	14
CG31690	2L	+	2674825	2719435	145660_at	14
CG15398	2L	-	2695376	2696318	145659_at	14
CG31689	2L	+	2730106	2739833	141801_at	7
CG2903	2L	+	2739986	2743377	154536_at	12
CG9961	2L	-	2743366	2744934	145662_at	11
CG2843	2L	+	2745102	2746944	145663_at	14
CG3127	2L	-	2746880	2748522	143301_at	7
CG9894	2L	+	2752799	2756606	145664_at	7
CG9958	2L	-	2758427	2759710
CG2848	2L	+	2759915	2763610	154021_at	12
CG3077	2L	-	2764067	2765686	153754_at	13
CG2855	2L	+	2766235	2767154	153748_at	10
CG3069	2L	-	2767281	2768166	142500_at	13
CG2859	2L	+	2767912	2768613	144203_at	12
CG3057	2L	-	2768590	2770066	142499_at	13
CG2862	2L	+	2770137	2770904	145666_at	14
CG15399	2L	-	2770938	2771735	145667_at	14
CG3139	2L	-	2780741	2799970	142129_at	3
CG16987	2L	+	2805518	2812147	152579_at	10															1
CG2964	2L	+	2812456	2814332	145668_at	12											1	1	1		1
CG15400	2L	-	2814634	2815486	145669_at	12											1	1	1		1
CG3131	2L	-	2816006	2821305	145670_at	9										1	1	1	1	1	1			1
CG3123	2L	-	2823545	2825506	145671_at	13										1	1	1	1	1	1			1
CG3119	2L	-	2834967	2837831	145672_at	11										1	1	1	1	1	1			1
CG2973	2L	+	2838414	2839549	145673_at	12							1			1	1	1	1	1	1			1
CG2975	2L	+	2840997	2842438	145674_at	14							1			1	1	1	1	1	1			1
CG18558	2L	-	2842578	2844276	145675_at	14							1			1	1	1	1	1	1			1
CG18557	2L	-	2844619	2845711	145676_at	13							1			1	1	1	1	1	1			1
CG3117	2L	-	2846084	2847450	145677_at	14							1			1	1	1	1	1	1			1
CG2983	2L	+	2847632	2848734	145678_at	14							1			1	1	1	1	1	1			1
CG3104	2L	-	2849732	2855749	145679_at	10							1			1	1	1	1	1	1			1
CG2986	2L	+	2856112	2857000	143812_at	6							1			1	1	1	1	1	1			1
CG2991	2L	+	2857159	2868553	153630_at	10										1	1	1	1	1	1			1
CG31694	2L	-	2868627	2874518	145680_at	10											1	1	1	1	1			1
CG8813	2L	+	2869652	2870649	153057_at	11											1	1	1	1				1
CG8814	2L	+	2874872	2877163	154349_at	11												1	1	1				1
CG3083	2L	-	2877091	2878149	153181_at	11																		1
CG31950	2L	+	2878593	2878958																				1
CG18627	2L	+	2879124	2880708	152961_at	8																		1
CG3059	2L	-	2880706	2885850	153738_at	9																		1
CG8817	2L	+	2885952	2953077	154454_at	6
CG3151	2L	+	2954762	2968441	145682_at	14
CG3181	2L	-	2968293	2969620	144031_at	13
CG3178	2L	-	2969773	2972676	143488_at	13
CG3157	2L	+	2972892	2974862	154893_at	12
CG9641	2L	-	2974854	2976859	153966_at	14
CG3165	2L	+	2977127	2978501	154930_at	14
CG9643	2L	-	2978526	2979410	145683_at	11
CG3733	2L	-	2979697	2987677	142858_at	14
CG18642	2L	+	2988135	2990094	144049_at	11
CG3736	2L	-	2989592	2992761	154714_at	13
CG3558	2L	+	2992964	2998614	152450_at	10
CG17265	2L	+	3013501	3016069	153164_at	12
CG17224	2L	-	3016591	3018289	145684_at	12
CG17264	2L	+	3018508	3021506	141741_at	11
CG17223	2L	-	3021306	3023148	145685_at	14
CG3542	2L	+	3023235	3026450	154288_at	12
CG3605	2L	-	3026528	3029189	155098_at	9
CG17219	2L	+	3029257	3030617	145686_at	14
CG17257	2L	+	3030545	3032305	153720_at	14
CG17258	2L	-	3032336	3035348	142166_at	13
CG17259	2L	-	3035491	3037403	142167_at	8
CG17260	2L	+	3037411	3038795	155084_at	13
CG17262	2L	-	3039131	3039720	145687_at	14
CG17221	2L	+	3039976	3041625	145688_at	13
CG17261	2L	+	3042916	3043595	145689_at	14
CG3524	2L	+	3043973	3055601	151887_at	8
CR32999	2L	+	3048701	3048831
CG3523	2L	+	3056615	3068184	152126_at	9
CG9660	2L	-	3068339	3144613	154386_at	10
CG8822	2L	+	3109672	3110730	145690_at	11
CG15403	2L	+	3128720	3129464	145691_at	14
CG12400	2L	-	3145125	3145719	145692_at	11
CG12399	2L	-	3146484	3159630	143670_at	10
CG8825	2L	+	3159956	3162403	142430_at	13
CG31953	2L	+	3162515	3163147	142431_at	14
CG3488	2L	+	3163647	3168999	153610_at	12
CR31734	2L	+	3169582	3169663
CG18555	2L	-	3169914	3170951	153693_at	14
CG3485	2L	-	3171585	3172709	145695_at	14
CR31951	2L	-	3173003	3173084
CG31698	2L	-	3173270	3173826
CG15404	2L	+	3173992	3174425	145696_at	14
CG8829	2L	-	3184949	3185790	145693_at	14
CG15405	2L	-	3188537	3192886	145694_at	5
CG3347	2L	+	3259802	3271696	145697_at	14
CG3332	2L	-	3275794	3280533	151778_at	12
CG9664	2L	-	3291245	3294690	151848_at	11
CG9663	2L	-	3294926	3303129	152940_at	11
CG15406	2L	+	3309222	3311684	145698_at	12
CG3277	2L	+	3313347	3317086	145699_at	10
CG3326	2L	-	3317469	3319872	141769_at	12
CG8837	2L	+	3320590	3323037	145700_at	13
CG33281	2L	+	3324243	3326633
CG33282	2L	+	3327936	3329625	145701_at	13
CG3285	2L	+	3330953	3332878	152625_at	14
CG15408	2L	+	3332911	3334723	145702_at	12
CG3327	2L	-	3334871	3355000	145703_at	11
CG8838	2L	+	3357684	3358618	152731_at	13
CG3304	2L	-	3358630	3369231	145705_at	4
CG15411	2L	-	3372775	3373047	151189_at	11
CG15412	2L	-	3373781	3375408	145706_at	13
CG9662	2L	-	3376110	3376619	145707_at	11
CG3289	2L	+	3377008	3378586	151949_at	14
CG3254	2L	-	3404460	3422952	145708_at	7
CG8840	2L	+	3410604	3411189	145709_at	13
CG31952	2L	+	3416693	3417410	145710_at	14
CG2772	2L	+	3445997	3447591	145711_at	12
CG2774	2L	+	3449686	3452106	145712_at	9
CG12795	2L	+	3452488	3453305	145713_at	12
CG3248	2L	-	3453697	3457058	152978_at	12
CG8843	2L	+	3457329	3460371	141559_at	9
CG3246	2L	-	3460315	3461975	142390_at	10
CG3241	2L	-	3462213	3466111	143555_at	13
CG8844	2L	+	3466162	3467326	153168_at	6
CG3238	2L	-	3467416	3470007	154666_at	13
CG31776	2L	+	3470214	3472325
CG31956	2L	+	3472735	3475338	145714_at	14
CG8846	2L	+	3478434	3479621	153432_at	13
CG15414	2L	-	3480954	3481916	145715_at	11
CG3234	2L	-	3493986	3506741	142154_at	13
CG31954	2L	-	3509172	3510072	143019_at	12
CG33123	2L	-	3510477	3514662	151752_s_at	12
CG17593	2L	+	3514737	3517111	145716_at	9
CG3213	2L	-	3517268	3519697	145717_at	12
CG8851	2L	+	3520262	3522556	145718_at	11
CG3212	2L	-	3522594	3523960	145719_at	14
CG8852	2L	+	3525133	3527588	145720_at	12
CG15415	2L	-	3527553	3530286	145721_at	14
CG8853	2L	+	3530903	3532526	145722_at	12
CG10016	2L	+	3539251	3548086	145723_at	10
CG3242	2L	-	3578010	3580766	143529_at	9
CG3851	2L	-	3604222	3606748	143286_at	7
CG2788	2L	+	3619292	3621171	145725_at	14
CG15418	2L	-	3621149	3621681	142252_at	14
CG10033	2L	-	3622074	3656951	142251_at	7
CG2808	2L	+	3681359	3685110	145726_at	11
CG10017	2L	+	3690321	3691478	145727_at	13
CG16704	2L	-	3692127	3692588	145728_at	14
CG3513	2L	-	3692841	3693168	145729_at	14
CG31779	2L	-	3693479	3693889
CG16713	2L	-	3695028	3695406	145730_at	14
CG16712	2L	-	3696238	3696661	145731_at	12
CG3604	2L	-	3697238	3697777	145732_at	13
CG10031	2L	-	3698555	3699091	145733_at	14
CG2816	2L	+	3703580	3704038	145734_at	11
CG31778	2L	-	3704106	3705462	153405_at	14
CG31777	2L	-	3706543	3707060
CG33122	2L	-	3707226	3711674
CG31955	2L	-	3712156	3712862
CG2818	2L	+	3713374	3716813	154114_at	11
CG3410	2L	-	3716880	3717728	145735_at	14
CG2822	2L	+	3718187	3727587	143351_at	9
CG10019	2L	+	3745692	3752190	145736_at	10
CG31959	2L	+	3757631	3759212
CG31772	2L	+	3760068	3768191	145737_at	9
CG10021	2L	+	3771706	3784129	153835_at	7
CG31960	2L	+	3784946	3785515
CG31958	2L	+	3785819	3786292
CG3921	2L	+	3790663	3802245	145739_at	12
CG3920	2L	+	3803581	3809064	152038_at	13
CG3407	2L	-	3810799	3813407	154577_at	12
CG16738	2L	+	3825680	3827137	151981_at	14
CG2939	2L	+	3836842	3839201	143481_at	10
CG3964	2L	+	3862681	3867507	141555_at	11
CG3980	2L	+	3867714	3871427	153322_at	13
CG31957	2L	-	3871513	3872386
CG3399	2L	-	3872658	3902860	145740_at	12
CG31774	2L	-	3905513	3947160	145741_at	9
CG31773	2L	-	3911790	3914288
CG15422	2L	+	4005056	4005370	145743_at	13
CG15423	2L	+	4006113	4006436	145744_at	12
CG10039	2L	+	4007703	4008999	145745_at	12
CG12676	2L	+	4031379	4115059	142573_at	5
CG31962	2L	+	4120363	4121442
CG4099	2L	+	4121721	4124002	143747_at	14
CG2955	2L	+	4149279	4151203	152562_at	14
CG11767	2L	-	4164689	4166101	145748_at	12
CG31961	2L	-	4186245	4187789	154693_at	14
CG2958	2L	+	4188123	4189285	153415_at	14
CG3714	2L	-	4189497	4198058	151963_at	11
CG3352	2L	-	4198402	4217852	143168_at	10
CG3702	2L	-	4224650	4227097	141359_at	12
CG2960	2L	+	4227642	4228563	143397_at	6
CG15425	2L	+	4257571	4258326	145749_at	14
CG3675	2L	-	4278039	4279290	145750_at	11
CG15427	2L	+	4283151	4321248	145751_at	3
CR31969	2L	+	4321335	4323357
CG16857	2L	+	4324573	4331837	152364_at	10
CG2969	2L	+	4333926	4345411	143941_at	7
CG15429	2L	+	4352975	4354030	145754_at	11
CG3048	2L	+	4371990	4380725	153984_at	3						1	2
CG17612	2L	-	4380508	4382719	153814_at	12						1	2
CG3338	2L	-	4382920	4386062	154394_at	12						1	2
CG18013	2L	-	4386176	4387046	145755_at	12						1	2
CG4104	2L	+	4388321	4392788	152201_at	12						1	2
CG3652	2L	-	4392770	4393814	145756_at	9						1	2
CG3054	2L	+	4394198	4400109	152413_at	13						1	2
CG33003	2L	+	4401105	4403091									2
CG3058	2L	+	4403255	4403955	145757_at	5
CG15431	2L	-	4406129	4409353	145758_at	9
CR31963	2L	-	4418977	4419048
CG12677	2L	+	4433908	4435060	151183_at	11
CG15432	2L	+	4442498	4442854	145759_at	10
CG15437	2L	-	4442870	4444677	151854_at	11
CG15433	2L	+	4444732	4446771	145760_at	12
CG15438	2L	-	4446662	4448637	141679_at	12
CG15439	2L	-	4449289	4453004	153939_at	10
CG15440	2L	-	4453167	4454457	145761_at	13
CG15434	2L	+	4454665	4455160	151182_at	11
CG15441	2L	-	4455221	4456822	143908_at	12
CG15442	2L	-	4457176	4458364	143617_at	5
CR33674	2L	-	4457603	4457674
CG33002	2L	-	4459004	4459532
CG15435	2L	+	4459835	4461750	145762_at	14
CG15443	2L	-	4461631	4463437	145763_at	13
CG15436	2L	+	4463642	4465081	154618_at	14
CG17840	2L	+	4465200	4468024	141201_at	11
CG15444	2L	-	4467986	4477024	153419_at	13
CG33196	2L	-	4479471	4591963
CG15636	2L	-	4577783	4578103	145765_at	14
CG34102	2L	+	4641313	4642618
CG15635	2L	+	4643116	4646472	145769_at	14
CG3355	2L	+	4651403	4652877	145771_at	10
CG11929	2L	+	4682677	4687235	145772_at	14
CG12205	2L	-	4683050	4684459	143089_at	12
CG15634	2L	+	4687513	4688956	154983_at	13
CG3251	2L	-	4689060	4690703	145773_at	14
CG15632	2L	-	4700941	4701588	145774_at	14
CG15633	2L	+	4711938	4712459	145775_at	13
CG11928	2L	+	4719612	4720453	145776_at	9
CG15631	2L	-	4732409	4734458	145777_at	14
CG15630	2L	-	4735547	4794042	145778_at	12
CG3294	2L	+	4794549	4796576	153357_at	11
CG3244	2L	-	4796584	4801923	145779_at	8
CG15629	2L	+	4813025	4815891	153106_at	13
CG3225	2L	-	4815613	4818210	153729_at	10
CG15628	2L	+	4821776	4828552	145780_at	12
CG2976	2L	-	4829431	4830670	154362_at	11
CG15627	2L	-	4830968	4834317	145781_at	13
CG15626	2L	-	4835333	4837996	145782_at	12
CG12194	2L	+	4839303	4841445	145783_at	11
CG2950	2L	-	4842095	4847292
CG11927	2L	+	4847748	4849499	153886_at	11
CG2937	2L	-	4849439	4850418	145784_at	13
CG11926	2L	+	4850639	4852640	145785_at	13
CG31660	2L	+	4852865	4875249	145786_at	11
CG11924	2L	-	4877289	4883113	143101_at	8
CG3008	2L	+	4883299	4885674	145788_at	13
CG15625	2L	+	4889995	4891378	145789_at	12
CG3036	2L	+	4892115	4903889	151989_at	10
CR31972	2L	+	4897201	4900683
CG2837	2L	-	4904068	4906761	145790_at	13
CG12787	2L	-	4908745	4932296	145791_at	13
CG15624	2L	-	4933285	4936665	145793_at	12
CG3047	2L	+	4937409	4941424	143345_at	13
CG14044	2L	+	4942748	4944305	145794_at	13
CG8849	2L	-	4944256	4945343	153544_at	11
CG3469	2L	+	4945598	4948321	143774_at	12
CG8873	2L	-	4948202	4949751	153598_at	13
CG8871	2L	-	4949947	4950763	145795_at	13
CG8869	2L	-	4952250	4953134	145796_at	13
CG8867	2L	-	4954071	4955353	143944_at	10
CG3753	2L	+	4955519	4958292	145797_at	12
CG34124	2L	+	4958411	4965432
CG34125	2L	+	4965729	4966400
CG8882	2L	-	4966262	4967778	154223_at	11
CG8885	2L	-	4967822	4968936	145798_at	11
CG3756	2L	+	4969004	4970182	141350_at	13
CG8886	2L	-	4970133	4971453	153495_at	12
CG14043	2L	+	4971704	4973687	145799_at	13
CG3782	2L	+	4973978	4975283	145800_at	12
CG8890	2L	-	4975300	4977018	153281_at	12
CG3792	2L	+	4977324	4978568	145801_at	11
CG8891	2L	-	4978484	4979377	142851_at	12
CG8892	2L	-	4979536	4981588	142852_at	13
CG34126	2L	+	4981646	4992436
CG33113	2L	-	4993641	5009744	142892_at	5
CG31917	2L	-	5009934	5010825	145803_at	13
CG3887	2L	+	5011113	5012133	154660_at	12
CG16858	2L	-	5012144	5027412	143868_at	12
CG4145	2L	+	5029615	5037114	153378_at	9
CG14042	2L	+	5038053	5040816
CG14041	2L	+	5038053	5040818	145805_at	14
CG31650	2L	-	5040639	5044008	154681_at	11
CG31919	2L	+	5043269	5048366
CG9121	2L	-	5048364	5050877	142506_at	14
CG9124	2L	-	5051191	5053209	142505_at	12
CG14040	2L	+	5052846	5054577	145806_at	11
CG14036	2L	-	5054671	5054952	145807_at	14
CG5825	2L	+	5055058	5056000	143766_i_at	12
CG31918	2L	-	5055974	5058241	154589_at	13
CG18174	2L	-	5058396	5059816	144247_at	8
CG14039	2L	+	5060832	5070750	141655_at	11
CG5827	2L	+	5071003	5072055	145808_at	6
CG31651	2L	-	5072156	5093590	145809_at	8
CG5828	2L	+	5094021	5095439	145810_at	10
CG4230	2L	+	5096227	5098613	152674_at	5
CG8680	2L	-	5099494	5100178	145811_at	11
CG14035	2L	+	5102798	5104074	145812_at	9
CG33715	2L	+	5117577	5205690	141786_at	5
CR33789	2L	+	5193471	5193516
CR33915	2L	+	5196035	5196097
CR33749	2L	+	5206205	5206361
CG6081	2L	+	5207308	5209219	145813_at	14
CG10833	2L	+	5210479	5212450	152866_at	14
CG7742	2L	-	5212393	5214677	152645_at	10
CG14034	2L	-	5215211	5216533	145814_at	13
CG6514	2L	+	5218260	5219059	145815_at	10
CG14026	2L	-	5218996	5271353	143377_at	13
CR31971	2L	+	5240766	5240837
CR31914	2L	-	5241106	5241177
CG14033	2L	+	5242707	5244239	154370_at	14
CG14032	2L	+	5264001	5265899	152937_at	13
CG17970	2L	+	5266432	5268322	145816_at	14
CG14031	2L	+	5268517	5270329	153384_at	14
CG14025	2L	-	5271724	5278558	143090_at	11
CG14030	2L	+	5279051	5283018	154127_at	12
CG14029	2L	+	5299647	5310997	143869_at	14
CG14024	2L	-	5312136	5314885	152406_at	9
CG14023	2L	-	5316240	5324927	145817_at	12
CG14028	2L	+	5327241	5328000	145818_s_at	8
CG14022	2L	-	5327978	5328870	145819_at	9
CG14027	2L	+	5329857	5330466	145820_at	14
CG14021	2L	-	5330468	5338053	152614_at	13
CG12512	2L	-	5339225	5342349	145821_at	13
CG11020	2L	+	5346237	5365039	143883_at	5
CG6604	2L	+	5404342	5415928	143874_at	11
CG31647	2L	-	5435579	5449202
CG6634	2L	+	5461641	5467609	145823_at	11
CG14020	2L	+	5517842	5518822	145824_at	13
CG7382	2L	-	5518893	5519889	153198_at	10
CG11024	2L	+	5520258	5521384	153158_at	13
CG7371	2L	-	5521280	5523877	145825_at	11
CG6907	2L	+	5524139	5525809	145826_at	10
CG31989	2L	+	5525905	5537110	145828_at	13
CG31648	2L	+	5526963	5527800
CG31915	2L	+	5528087	5530668	145827_at	13
CG7277	2L	-	5530617	5532195	152875_at	14
CG14016	2L	-	5535933	5536726	145829_at	14
CG14015	2L	-	5536845	5539169	142693_at	10
CG7269	2L	-	5539326	5542310	142692_at	10
CG6944	2L	+	5542527	5546642	143231_at	13
CG6957	2L	+	5547203	5549614	141443_at	8
CG14014	2L	-	5549709	5551026	145830_at	13
CG18269	2L	+	5552046	5552648	145831_at	13
CG14013	2L	-	5552937	5553848	145832_at	13
CG14017	2L	+	5553897	5555140	145833_at	14
CG6992	2L	+	5555074	5558994	143498_at	14
CG7234	2L	+	5559342	5563502	143926_at	10
CR32998	2L	+	5565619	5565766
CG14011	2L	-	5579580	5581116	145834_at	13
CG7251	2L	-	5587143	5588414	152537_at	14
CG18266	2L	+	5596833	5598636	152359_at	13
CG14010	2L	-	5602830	5613023	145835_at	7
CR7249	2L	-	5621602	5623760
CG31646	2L	-	5626282	5658553	145837_at	10
CG7235	2L	+	5662849	5670842	145838_at	14
CG12511	2L	+	5678785	5679150	145839_at	14
CG7236	2L	+	5712257	5713553	145840_at	13
CG14007	2L	-	5715491	5716078	145841_at	13
CG34011	2L	+	5716819	5718067
CG11149	2L	-	5718121	5720896	145842_at	13
CG7238	2L	+	5721059	5723791	152388_at	12
CG11030	2L	+	5724658	5759810	145846_at	13
CG14006	2L	-	5727463	5728811	145843_at	14
CG11147	2L	-	5733675	5741244	145844_at	11
CG11029	2L	+	5746277	5747620	145845_at	14
CG11142	2L	-	5762674	5766141	142136_at	10
CG9171	2L	-	5768245	5800204	153991_at	12
CG31912	2L	+	5769752	5770939
CG31913	2L	+	5784031	5784893
CG14005	2L	-	5800514	5801969	154906_at	14
CG7239	2L	+	5802255	5804037	153206_at	12
CG11034	2L	+	5805479	5808858	145847_at	13
CG31644	2L	-	5817892	5818393
CG14004	2L	+	5845352	5845960	145848_at	13
CG31645	2L	+	5848455	5856378	145849_at	12
CG8965	2L	-	5859762	5879481	151809_at	11
CG9029	2L	+	5886020	5886616	145852_at	11
CG9024	2L	-	5892298	5892862	143273_at	13
CG8982	2L	-	5892883	5893896	143272_at	14
CG9021	2L	-	5903359	5904674	141364_at	14
CG14001	2L	+	5907180	5921242	145853_at	12
CG14000	2L	-	5908906	5910289	145854_at	13
CG9016	2L	-	5922904	5923646
CG9019	2L	+	5925937	5938767	143805_at	9
CG9042	2L	+	5943682	5949092	153347_at	11
CG9044	2L	+	5949484	5955238	153957_at	14
CG13999	2L	-	5955614	5956225	145856_at	8
CG13998	2L	-	5956512	5956805	151414_at	13			1	1	1
CG9046	2L	+	5957004	5957628	143405_at	12		1	1	1	1
CG13997	2L	-	5958046	5958591	145857_at	14		1	1	1	1
CG9048	2L	-	5959699	5960340	143404_at	10		1	1	1	1
CG9050	2L	-	5963138	5964322	145858_at	14			1	1	1
CG13992	2L	-	5965519	5967498	145859_at	14				1	1
CG9064	2L	+	5968597	5969761	145860_at	12
CG18340	2L	+	5969883	5970984	145861_at	13
CG9553	2L	-	5972900	5981025	153858_at	5
CG9075	2L	+	5981759	5985572	152699_at	10
CG9078	2L	+	5986324	5988858	153842_at	8
CG9088	2L	-	5990441	5999483	154899_at	12
CG9093	2L	+	6000229	6001320	145862_at	13
CG9092	2L	-	6003574	6006791	143033_at	12
CG9098	2L	-	6007364	6012338	145863_at	12
CG11607	2L	-	6013057	6019398	143187_at	12
CG13996	2L	+	6020850	6021672	145864_at	14
CG9107	2L	-	6023370	6024535	154505_at	10
CG9109	2L	-	6025870	6034423	142764_at	12
CG9115	2L	-	6034795	6036920	142763_at	13
CG9117	2L	-	6036990	6037902	145865_at	14
CG31643	2L	+	6038161	6041283
CG9127	2L	-	6041178	6045970	153122_at	13
CG9131	2L	-	6046654	6047941	152577_at	10
CG12393	2L	+	6047999	6050439	141817_at	14
CG9135	2L	+	6050829	6053498	154877_at	11
CG13995	2L	+	6054307	6060169	145866_at	7
CG9140	2L	-	6060835	6062757	153326_at	8
CG13994	2L	+	6063018	6063676	145867_at	14
CG9144	2L	-	6063562	6065949	145868_at	13
CG9147	2L	+	6066186	6067628	145869_at	13
CG9150	2L	-	6067839	6068579	145870_at	13
CG13993	2L	+	6069103	6069840	145871_at	14
CG9154	2L	-	6069782	6070615	153175_at	12
CG9159	2L	+	6070989	6073962	144212_at	14
CG9162	2L	+	6078453	6079737	152001_at	9
CG18783	2L	+	6081808	6096504	154607_at	11
CG9175	2L	-	6096695	6098964	152142_at	13
CG31641	2L	+	6100378	6123905	142540_at	8
CG31642	2L	+	6118512	6120525
CG5972	2L	+	6125138	6125913	145872_at	11
CG9226	2L	-	6125879	6127762	141393_at	13
CG9227	2L	-	6127866	6130659	145873_at	14
CG9222	2L	+	6131023	6132484	145874_at	13
CG13991	2L	+	6139461	6145011	145875_at	13
CG13990	2L	+	6151971	6153701	151415_at	11
CG31639	2L	-	6153840	6155088
CG13989	2L	+	6160444	6161082	145876_at	14
CG13988	2L	+	6190471	6190722	151416_at	12
CG31640	2L	+	6196443	6208884	145877_at	8
CG9481	2L	+	6225050	6226842	145880_at	14
CG9486	2L	+	6255876	6256526	145881_at	13
CG13983	2L	-	6263557	6264487	145882_at	8
CG33531	2L	+	6272817	6322251	145883_at	11
CG13984	2L	+	6308867	6309169	145886_at	14
CG9491	2L	+	6325268	6330830	145888_at	12
CG9493	2L	-	6332876	6338493	145889_at	12
CG11567	2L	+	6338772	6346282	141208_at	5
CG9497	2L	-	6346542	6348151	152813_at	12
CG9498	2L	-	6349393	6351028	145890_at	10
CG9499	2L	-	6352324	6354331	145891_at	12
CG9501	2L	+	6354956	6356498	145892_at	11			2
CG9500	2L	-	6357251	6358235	145893_at	13			2
CG9505	2L	+	6367884	6370195	152386_at	12			2
CG9506	2L	+	6372415	6377287	145894_at	11			2
CG13981	2L	-	6378840	6379308	145895_at	6
CG33295	2L	-	6379865	6381073
CG9507	2L	+	6381266	6383421	152596_at	11
CG9508	2L	-	6383545	6395474
CG9511	2L	-	6395853	6397249	145897_at	13
CG13982	2L	+	6412704	6414071	145898_at	9
CG11527	2L	-	6415257	6423308	143682_at	12
CG9523	2L	+	6424337	6426373	141273_at	13
CG9527	2L	-	6445070	6448016	142194_at	9
CG9528	2L	-	6448801	6455934	145899_at	12
CG9526	2L	+	6456106	6459008	153900_at	12
CG16947	2L	-	6459079	6463843	145900_at	12
CG9531	2L	-	6466217	6467700	141594_at	12
CG9535	2L	-	6468538	6473919	154277_at	9
CG9536	2L	-	6474434	6476972	141272_at	11
CG9539	2L	-	6477178	6480489	154508_at	3
CG9537	2L	+	6480956	6487585	154469_at	13
CG9542	2L	-	6487562	6488615	145901_at	13
CG9543	2L	+	6489092	6490195	154510_at	13
CG9548	2L	-	6490151	6490828	145902_at	12
CG31638	2L	+	6491122	6496986	145903_at	10
CG9547	2L	-	6492972	6494527	152078_at	12
CG9550	2L	+	6497053	6498455	145905_at	14
CG31637	2L	+	6498642	6526996	145906_at	8
CG9554	2L	-	6527449	6546972	152004_at	7
CG9595	2L	-	6555811	6557359	145907_at	10
CG11015	2L	+	6557800	6559308	145908_at	5
CG11043	2L	+	6559431	6560141	145909_at	13
CG9596	2L	-	6560128	6561609	145910_at	14
CG31911	2L	+	6562351	6564398	152416_at	13
CG13766	2L	-	6565170	6566117	145911_at	13
CG11319	2L	-	6568390	6601066	145912_at	7
CG11050	2L	+	6611023	6617064	154091_at	11
CG11320	2L	-	6617417	6618476	145913_at	12
CG34009	2L	+	6619147	6623835
CG11053	2L	+	6623892	6625001	145914_at	14
CG31634	2L	-	6625128	6632404	145915_at	12
CG31635	2L	-	6635545	6649088	145916_at	14
CG11098	2L	+	6649430	6654583	154358_at	12
CG31633	2L	-	6654754	6656301	154616_at	13
CG31636	2L	-	6656670	6657738
CG11070	2L	+	6658544	6662035	154686_at	10
CG13771	2L	-	6662060	6663614	145918_at	13
CG11181	2L	+	6663965	6674790	141283_at	12
CG9232	2L	-	6666264	6668031	153364_at	10
CG11331	2L	-	6671778	6673344	154259_at	10
CG11330	2L	-	6674637	6676635	155016_at	11
CG11329	2L	-	6676729	6677606	153338_at	13
CG11328	2L	-	6677843	6684357	144248_at	13
CG11327	2L	-	6684845	6686995	145919_at	14
CG11326	2L	-	6686819	6709085	142426_at	8
CG11325	2L	-	6711282	6716183	152836_at	12
CG11188	2L	+	6717627	6719389	145920_at	13
CG11324	2L	-	6720395	6723355	153512_at	7
CG11199	2L	+	6723907	6731346	154634_at	10
CG11201	2L	+	6732866	6735480	145921_at	13
CG11323	2L	-	6736449	6740176	145922_at	13
CG11221	2L	+	6742508	6755686	145923_at	9
CG31910	2L	-	6744656	6745609
CG11322	2L	-	6757864	6759628	145924_at	14
CG11321	2L	-	6760527	6770644	145925_at	11
CG17378	2L	+	6774039	6778456	145926_at	13
CG9258	2L	-	6778554	6786856	153468_at	8
CG9261	2L	-	6789761	6798864	152490_at	14
CR31631	2L	+	6799744	6799816
CG17376	2L	-	6799939	6800834	142392_at	11
CG17377	2L	-	6801363	6802830	142391_at	14
CG11236	2L	+	6803033	6804372	152448_at	13
CG17375	2L	-	6804619	6805792	145927_at	13
CG32828	2L	+	6821697	6822301
CG31632	2L	+	6822317	6839005	145928_at	9
CG10800	2L	+	6852324	6853876	152549_at	11
CG10805	2L	+	6854170	6860864	141566_at	14
CG10806	2L	-	6860903	6870387	152462_at	8
CG13772	2L	+	6896830	6906661	145930_at	11
CG13773	2L	-	6906918	6907817	152912_at	11
CG10354	2L	+	6908087	6911432	153788_at	14
CG4488	2L	-	6911338	6914137	142924_at	11
CG10203	2L	-	6914300	6920274	142925_at	10
CG32829	2L	-	6915683	6916387
CG10206	2L	-	6916749	6918741	154624_at	13
CG10377	2L	+	6920710	6926122	141218_at	5
CG18304	2L	-	6932685	6940918	145931_at	9
CG10158	2L	-	6943730	6945284	153669_at	9
CG9211	2L	-	6945458	6948778	151944_at	12
CG9207	2L	-	6949310	6950135	153869_at	14
CG3423	2L	+	6950440	6954590	154673_at	11
CG13775	2L	-	6954585	6956872	145933_at	10
CG3430	2L	+	6957010	6959107	154615_at	12
CG9200	2L	-	6958833	6960276	154028_at	14
CG10399	2L	+	6960443	6961473	145934_at	13
CG9188	2L	-	6961516	6964073	145935_at	14
CG3433	2L	+	6964426	6965813	153362_at	11
CG4494	2L	-	6966776	6967593	153611_at	13
CG8749	2L	-	6969825	6971736	155143_at	10
CG9138	2L	-	6973530	6985013	145936_at	9
CG13776	2L	+	7013496	7014645	145937_at	13
CG31628	2L	-	7014861	7023940	143062_at	11
CG3440	2L	+	7021682	7022473	143295_at	12
CG31908	2L	-	7024825	7027295
CG3476	2L	+	7027594	7028959	154670_at	12
CG9100	2L	-	7030480	7032603	145938_at	13
CG11266	2L	+	7032713	7037620	154743_at	10
CG13777	2L	+	7037998	7056011	154643_at	9
CG31630	2L	+	7042467	7047267
CG13778	2L	+	7056306	7063406	145939_at	11
CG31907	2L	-	7059235	7060770
CG13779	2L	+	7063985	7064470	151418_at	12
CG8902	2L	-	7064430	7065833	141632_at	14
CG11289	2L	+	7068019	7069546	145940_at	14
CG13780	2L	-	7069578	7084634	145941_at	13
CG31629	2L	-	7100093	7133683	145942_at	9
CG13783	2L	-	7155457	7156697	145945_at	11
CG4495	2L	+	7182236	7185530	155153_at	14
CG4496	2L	-	7185461	7188068	145946_at	9
CG4497	2L	-	7191402	7194412	142856_at	11
CG4502	2L	-	7194908	7204259	142857_at	13
CG13784	2L	-	7205250	7220029	152508_at	11
CG4567	2L	-	7220272	7223079	145947_at	9
CG31906	2L	-	7224851	7225856
CG4675	2L	-	7226817	7240500	153385_at	10
CG13786	2L	-	7250719	7252772	145948_at	14
CG4698	2L	-	7255460	7277168	143629_at	11
CG31909	2L	+	7257571	7258115
CG13785	2L	+	7282533	7283430	145949_at	10
CG4889	2L	+	7307161	7316255	143414_at	8
CG4969	2L	+	7350898	7352280	145950_at	13
CG4971	2L	+	7374762	7377259	145951_at	12
CG5125	2L	+	7377718	7384344	152330_at	7
CG5149	2L	-	7384486	7388248	153831_at	14
CG5155	2L	+	7388676	7390898	145952_at	13
CG5160	2L	-	7390984	7398403	145953_at	13
CG5171	2L	+	7402855	7404526	154061_at	14
CG5177	2L	+	7405245	7408475	153932_at	8
CG5181	2L	-	7408533	7409779	145954_at	12
CG15818	2L	+	7410934	7412184	141324_at	14
CG5229	2L	+	7412453	7422389	153634_at	12
CR33583	2L	+	7425853	7425875
CR33608	2L	+	7425979	7426001
CG5261	2L	+	7426866	7430329	145955_at	11
CG5958	2L	-	7430529	7433480	145956_at	10
CG5973	2L	+	7437506	7445269	153381_at	14
CG12789	2L	-	7445345	7451165	152891_at	13
CG13787	2L	-	7452525	7454169	145957_at	13
CG13788	2L	-	7455008	7462247	145958_at	12
CG6055	2L	+	7466550	7472205	145959_at	9
CG15819	2L	-	7472505	7474893	145960_at	10
CG6441	2L	+	7474702	7476750	145961_at	13
CG6630	2L	-	7476882	7483823	145962_at	12
CG6641	2L	-	7496867	7497360	142437_at	13
CG33529	2L	-	7497805	7544423	143743_at	7
CG13790	2L	-	7568534	7568818	151419_at	4
CG13791	2L	-	7578233	7578559	145964_at	12
CG6717	2L	+	7581935	7583233	145965_at	14
CG6730	2L	+	7605600	7607703	152958_at	14
CG6739	2L	+	7608390	7616528	145966_at	12
CG13792	2L	-	7643527	7645997	145967_at	6
CG6772	2L	-	7647035	7675078	152682_at	7
CG6976	2L	+	7666047	7689461	145968_at	12
CG18585	2L	-	7689366	7691057	152567_at	13
CG7025	2L	-	7691109	7692676	145969_at	12
CG7052	2L	-	7693800	7701585	145970_at	13
CG7068	2L	+	7702807	7710697	152023_at	12
CG7075	2L	+	7711020	7714023	145972_at	11
CR31905	2L	+	7711476	7711661
CG33296	2L	-	7714097	7716187
CG13793	2L	-	7717052	7719056	145973_at	14
CG13794	2L	-	7719908	7722227	145974_at	14
CG13795	2L	-	7723310	7726298	145975_at	14
CG13796	2L	-	7727497	7732656
CG31904	2L	-	7734411	7738795
CG7216	2L	-	7740552	7741542
CG7214	2L	-	7743677	7744841	153401_at	8
CG7211	2L	+	7747343	7747874	145978_at	9
CG7203	2L	-	7752168	7753160	145979_at	10
CG7196	2L	+	7754191	7765716	145981_at	11
CG14538	2L	+	7756317	7756934	145980_at	10
CG7191	2L	+	7767649	7775033	145982_at	10
CG7179	2L	-	7775804	7778027	143943_at	12
CG7171	2L	+	7780085	7781434	143401_at	13
CG7164	2L	+	7781503	7782627	145983_at	14
CG7154	2L	+	7782857	7786063	154113_at	10
CG7149	2L	-	7786157	7790557	152382_at	11
CG7144	2L	-	7791406	7795958	141497_at	9
CG14536	2L	-	7796308	7799846	141296_at	11
CG7138	2L	+	7800189	7802008	145984_at	14
CG7134	2L	-	7802487	7810697	145985_at	13
CG7123	2L	+	7811440	7820774	151856_at	5
CG7115	2L	+	7821534	7825376	154059_at	11
CG7111	2L	-	7825626	7827252	143933_at	7
CG7109	2L	+	7827743	7832745	154353_at	6
CG14537	2L	+	7840481	7841262	145986_at	13
CG14535	2L	-	7846818	7853301	145987_at	12
CG7106	2L	+	7857090	7857931	145988_at	14
CG14534	2L	-	7857957	7860838	145989_at	8
CG7105	2L	-	7864639	7871432	145990_at	9
CR31903	2L	+	7872849	7872919
CG7104	2L	-	7873495	7879550	145991_at	8
CG7102	2L	-	7883468	7887489	145994_at	12
CG18591	2L	-	7884932	7885425	145993_at	5
CG34132	2L	+	7885649	7886014
CG31902	2L	-	7887693	7889129	145995_at	14
CG33121	2L	-	7889371	7890530
CG7093	2L	-	7893413	7896748	153083_at	12
CG14532	2L	-	7899442	7900035	145996_at	4
CG7233	2L	-	7975174	7976190	145997_at	9
CG7231	2L	+	7983919	7986787	145998_at	14
CG7228	2L	-	7987105	7994182	145999_at	13
CG7227	2L	-	7994834	7998139	152154_at	13
CG7224	2L	+	7998934	7999743	152727_at	14
CG7221	2L	-	7999670	8004267	153511_at	12
CG7219	2L	-	8004651	8007132	146000_at	13
CG12560	2L	-	8008442	8009459	146001_at	14
CG34010	2L	-	8009625	8010379
CG7356	2L	+	8011407	8026901	146002_at	12
CG7367	2L	-	8027009	8028379	146003_at	14
CG7380	2L	+	8029464	8030186	146004_at	13
CG7392	2L	+	8030723	8038517	154958_at	8
CG7429	2L	+	8041115	8041878	146005_at	14
CG7424	2L	-	8041865	8042856	146006_at	4
CR33693	2L	-	8042190	8042275
CG7466	2L	+	8043715	8054328	142559_at	13
CG14472	2L	-	8054322	8071591	141329_at	13
CG18780	2L	-	8071809	8072844	143713_at	13
CG7562	2L	+	8072897	8073949	143591_at	14
CG7586	2L	-	8074109	8082969	154152_at	12
CG31605	2L	+	8083422	8110545
CG8683	2L	-	8116963	8124001
CG31756	2L	-	8117520	8117713
CG8673	2L	+	8124392	8125721	146007_at	13
CG12375	2L	-	8125668	8126859	152792_at	13
CG8668	2L	+	8127024	8133990	154502_at	12
CG8552	2L	-	8134247	8159575	153985_at	14				2	2									2
CG31606	2L	+	8147630	8148279						2	2									2
CG31607	2L	+	8148950	8155607					3	2	2									2
CG31900	2L	+	8156827	8158711	146008_at	12		2	3	2	2									2
CG8506	2L	+	8159839	8161797	154493_at	11		2	3	2	2									2
CG8498	2L	-	8161921	8162325	146009_at	10		2	3	2	2									2
CG8486	2L	+	8163298	8189610	153535_at	4														2
CG18103	2L	+	8180714	8181331	143694_at	14														2
CG34134	2L	-	8190286	8190781																2
CG8475	2L	-	8190954	8196893	152396_at	11														2
CG8460	2L	+	8197196	8198822	153927_at	11														2
CG8455	2L	+	8198959	8200651	146010_at	13														2
CG8451	2L	-	8200465	8205128	146011_at	9														2
CG8419	2L	+	8206206	8209639	146012_at	12														2
CG8409	2L	-	8209626	8211133	153692_at	12														2	2		1
CG8396	2L	+	8211363	8211930	143794_at	14														2	2		1
CG8372	2L	-	8212039	8212881	141814_at	12															2		1
CG8360	2L	+	8213179	8214134	146013_at	10				3								2	2	3	2		1	2	1
CG8353	2L	+	8214305	8215240	146014_at	12				3								2	2	3	2		1	2	1
CG8349	2L	+	8215915	8216906	146015_at	14				3								2	2	3	2		1	2	1
CG8292	2L	-	8216854	8218017	142673_at	12				3								2	2	3	2		1	2	1
CG8282	2L	-	8218066	8220737	142674_at	11				3						2	2	2	2	3	2		1	2	1
CG8222	2L	-	8221119	8239859	141544_at	10									1	2	2	2	2	3	2		1	2	1
CG8137	2L	-	8240415	8242135	146016_at	14									1	2	2	2	2	3	2		1	2	1
CG14277	2L	+	8242667	8243429	146017_at	13									1	2	2	2	2	3	2		1	2	1
CG8086	2L	-	8244159	8257502	142277_at	14									1	2	2	2	2	3	2		1	2	1
CR32990	2L	-	8258623	8258645											1	2	2	2	2	3	2		1	2	1
CG8049	2L	-	8259504	8301072	142240_at	6									1	2	2	2	2	3	2		1	2	1
CR31899	2L	+	8290727	8290799											1	2	2	2	2	3	2		1	2	1
CG7870	2L	-	8301345	8302983	142241_at	12									1	2	2	2	2	3	2		1	2	1
CG7851	2L	+	8303433	8305376	146018_at	13									1	2	2		2	3	2		1	2	1
CG7840	2L	+	8305590	8306743	154704_at	11									1	2	2		2	3	2		1	2	1
CG7830	2L	-	8306684	8308188	152401_at	10											2		2		2		1	2	1
CG7818	2L	+	8308440	8309963	153564_at	14													2		2		1	2	1
CG7810	2L	-	8309869	8311144	141223_at	14													2		2		1	2	1
CG7806	2L	+	8311419	8317017	155000_at	13															2		1	2	1
CG7795	2L	-	8316707	8319920	146019_at	14															2		1	2	1
CG7787	2L	+	8320324	8321285	146020_at	13																	1	2	1
CG7781	2L	-	8321276	8325299	146021_at	9																	1	2	1
CG14275	2L	+	8327458	8332911	146022_at	14																		2	1
CG14274	2L	+	8338312	8342056	146023_at	11
CG14273	2L	+	8342764	8344310	146024_at	14
CG7778	2L	+	8346621	8350197	152697_at	11
CG31901	2L	+	8352200	8355173
CG7627	2L	-	8355674	8361198	143031_at	13
CG13389	2L	-	8363692	8364609	154219_at	8
CG13383	2L	+	8364867	8365663
CG17291	2L	+	8366009	8370085
CG17292	2L	+	8370513	8374257	151779_at	7
CG17293	2L	+	8374481	8375549	152257_at	10
CG13390	2L	-	8375501	8376777	146026_at	12
CG17294	2L	+	8377051	8378208	152042_at	14
CG13391	2L	-	8378256	8381756	141462_at	10
CG13392	2L	-	8381971	8382707	146027_at	14
CG17295	2L	+	8382815	8383657	146028_at	14
CG13393	2L	-	8383611	8384132	146029_at	8
CG13384	2L	+	8384467	8388803	141633_at	9
CG13394	2L	-	8388727	8392398	146030_at	13
CR32989	2L	+	8389724	8389820
CG17797	2L	-	8392466	8393239	143824_at	14
CG17799	2L	-	8393560	8394270	146031_at	14
CG31893	2L	-	8394533	8394881	151421_at	14
CG17814	2L	-	8395661	8396084	151422_at	14
CG13385	2L	+	8396713	8397886	146032_at	14
CG13386	2L	+	8399044	8399972	142761_at	11
CG31898	2L	+	8400457	8401477	151676_at	14
CG13396	2L	-	8401446	8403442	143172_at	12
CG13387	2L	+	8403575	8408853	142123_at	5
CG13397	2L	-	8409051	8411868	141346_at	14
CG13398	2L	-	8412411	8415245	146033_at	11
CG13388	2L	+	8415690	8430984	141326_at	11
CG31894	2L	-	8425550	8426118
CG17610	2L	-	8431086	8433598	154605_at	10
CG13400	2L	-	8434058	8437346	141718_at	12
CG10890	2L	+	8437411	8442352
CG31897	2L	+	8442643	8445660
CG13401	2L	-	8445861	8449571	142445_at	9
CG17608	2L	-	8449683	8463990	144153_at	13
CG9233	2L	+	8464490	8466696	146035_at	14
CG13087	2L	+	8476291	8477067	146036_at	14
CG33194	2L	+	8477349	8478088
CR31896	2L	+	8481777	8481848
CR31892	2L	-	8482084	8482155
CG10595	2L	+	8482484	8488671	141238_at	11
CG13088	2L	+	8488985	8490548	146037_at	14
CG13094	2L	-	8492179	8506845	146038_at	12
CG13095	2L	-	8495108	8496304	152369_at	11
CG13096	2L	-	8509248	8511835	142984_at	12
CG13097	2L	-	8512169	8514864	146039_at	12
CG13089	2L	+	8515098	8516756	154817_at	13
CG13098	2L	-	8516754	8517377	153501_at	12
CG13090	2L	+	8517446	8519180	146040_at	13
CG13091	2L	+	8519690	8521733	153064_at	14
CG10593	2L	+	8521899	8524991	154431_at	9
CG18042	2L	-	8525663	8528618	146041_at	8
CG17834	2L	+	8529143	8541462	142960_at	9
CR31604	2L	-	8541552	8541623
CR31603	2L	+	8541761	8541832
CG18405	2L	+	8543333	8667428	143641_at	10
CR31895	2L	+	8570888	8570960
CR31602	2L	+	8620028	8620099
CG9280	2L	+	8672043	8676811	141472_at	13
CG9287	2L	-	8676848	8679782	146042_at	11
CR31889	2L	+	8679116	8679187
CG9289	2L	-	8681403	8684350	146043_at	13
CR31890	2L	+	8683451	8683522
CR31888	2L	-	8683806	8683877
CG9296	2L	-	8684815	8685954	146044_at	7
CG9298	2L	+	8686280	8687034	146045_at	11
CG9310	2L	-	8687281	8709038	143535_at	4
CG9314	2L	+	8705572	8707442	152243_at	13
CG12437	2L	-	8709870	8740633	146046_at	12
CG12438	2L	+	8752400	8753125	146048_at	14
CG9463	2L	-	8765359	8768708	146049_at	13			4
CG9465	2L	-	8769175	8772173	142146_at	14			4
CG9466	2L	-	8772948	8776261	142147_at	11			4
CG9468	2L	-	8777660	8781251	146050_at	11			4
CG18024	2L	+	8825625	8829670	142903_at	3
CG32986	2L	+	8862807	8863679
CG32987	2L	+	8863842	8864628	146051_at	14
CG32988	2L	+	8864904	8865671
CG32983	2L	+	8865850	8866659	142376_at	14
CG9483	2L	+	8866767	8867687	142375_at	14
CG15867	2L	+	8915835	8916065	151423_at	2
CG9487	2L	+	8922472	8931938	142308_at	12
CG9494	2L	+	8933964	8936107	146052_at	12
CG9496	2L	+	8937390	8939746	146053_at	12
CG9510	2L	-	8939780	8943264
CG9520	2L	-	8943454	8951200	142643_at	12
CG31886	2L	-	8953481	8958106	153172_at	12
CG9525	2L	-	8960318	8962354	146054_at	14
CG32985	2L	+	8962617	8964628	146055_at	14
CG32984	2L	+	8965134	8967028
CG18088	2L	+	8967537	8970264	146056_at	13
CG9541	2L	-	8970801	8973396	146057_at	12
CG13101	2L	-	8977882	8984870	153582_at	13
CG18662	2L	+	8980680	8981437	151424_at	13
CG9552	2L	-	8985932	8989287	154129_at	12
CG9555	2L	+	8992063	8993310	146058_at	13
CG17906	2L	+	8994463	8995546	146059_at	12
CG9556	2L	-	8994670	8997375	141726_at	13
CG18661	2L	+	8997650	8998545	151425_at	13
CG9564	2L	+	8998537	8999457	143796_at	11
CG9568	2L	+	9010599	9011344	146060_at	13
CG13102	2L	+	9012193	9014151	146061_at	9
CG9573	2L	-	9012885	9014070	146062_at	14
CG9582	2L	-	9024450	9025404	146063_at	11
CG31708	2L	-	9051624	9071162	146064_at	10
CG12439	2L	+	9077121	9077988	146067_at	14
CG18241	2L	+	9084107	9089440	146068_at	13
CG31609	2L	+	9097627	9098538
CG13106	2L	+	9111814	9113285	146069_at	13
CG32982	2L	+	9125751	9163727	146070_at	9
CG31887	2L	-	9129251	9129843
CG13108	2L	+	9164235	9165425	146072_at	13
CG9586	2L	-	9165420	9166445	146073_at	13
CG13109	2L	+	9166802	9246386	146074_at	8
CR31885	2L	-	9236521	9236594
CG17009	2L	-	9250292	9251008	142832_at	13
CG4454	2L	-	9251455	9253116	142833_at	10
CG17011	2L	-	9254160	9254831	146076_at	14
CG3694	2L	+	9256561	9291800	146077_at	12
CG17005	2L	+	9327744	9330033	146079_at	13
CG3738	2L	+	9330767	9331981	153961_at	11
CG3747	2L	+	9333568	9341625	144146_at	5
CG3748	2L	+	9342832	9344488	146080_at	14
CG13110	2L	+	9350477	9351000	146081_at	11
CG13111	2L	-	9373025	9373591	146082_at	11
CG4450	2L	-	9377469	9385084	146083_at	11
CG3752	2L	+	9387389	9391679	146084_at	9
CG4438	2L	-	9397177	9397764	146085_at	14
CG3759	2L	+	9416593	9426344	146086_at	10
CG3763	2L	+	9426860	9427836	141396_at	11
CG4435	2L	-	9428830	9431029	146087_at	14
CG3766	2L	+	9431407	9435341	154102_at	12
CG3769	2L	+	9435510	9436727	146088_at	14
CG3779	2L	+	9437513	9463293	154346_at	10
CG33723	2L	-	9440011	9440740
CG4422	2L	-	9491918	9494927	141214_at	6
CG33298	2L	+	9503792	9520714	146089_at	10
CG3811	2L	+	9521215	9540049	142176_at	12
CG31883	2L	+	9528523	9529648	152522_at	14
CG17855	2L	+	9540644	9541747	146090_at	13
CG3818	2L	+	9542947	9543478	146091_at	8
CG13113	2L	+	9544175	9544792	146092_at	12
CG13114	2L	+	9546044	9547297	146093_at	10
CG4405	2L	-	9547717	9566750	146094_at	9
CG3838	2L	+	9568892	9573572	154014_at	9
CG4389	2L	-	9573563	9576768	152449_at	11
CG31709	2L	-	9578536	9579638
CG12245	2L	-	9579449	9581742	143754_at	12
CG3841	2L	+	9589630	9591547	146095_at	14
CG4382	2L	-	9598940	9600892	146096_at	14
CG3858	2L	+	9608479	9612710	146097_at	12
CG31884	2L	+	9613182	9616048	141539_at	12
CG3881	2L	+	9616469	9623115	152665_at	13
CG31882	2L	-	9624583	9625285
CG15828	2L	+	9641350	9656029	153828_at	10
CG33299	2L	+	9656507	9657226
CG4379	2L	-	9684656	9699293	143094_at	7
CG3949	2L	+	9699834	9700465	146098_at	10			5
CG3959	2L	+	9700796	9708861	154677_at	13			5
CG31710	2L	-	9703082	9705944					5
CG4364	2L	-	9708920	9711269	154393_at	12			5
CG18660	2L	-	9717523	9746483	142518_at	5
CG13116	2L	+	9729940	9730949	146099_at	12
CG13117	2L	+	9736645	9737333	146100_at	13
CG4105	2L	-	9748012	9750020	143781_at	14
CG3998	2L	+	9758338	9762377	154142_at	9
CG4079	2L	-	9762361	9763244	143651_at	11
CG4008	2L	+	9763345	9765358	151903_at	7
CG13120	2L	-	9765775	9766912	146101_at	13
CG4017	2L	+	9767059	9768729	146102_at	13
CG17633	2L	+	9769067	9770415	146103_at	9
CG13121	2L	-	9770395	9770996	146104_at	13
CG34059	2L	-	9771155	9773044	146105_at	10
CG34058	2L	-	9773108	9775030
CG4026	2L	+	9782390	9788496	146106_at	11
CG18854	2L	-	9787279	9790745	153392_at	11
CG4036	2L	+	9790952	9791958	154984_at	11
CG13123	2L	-	9791962	9793097	146107_at	12
CG4128	2L	-	9796948	9886214	142135_at	10
CG31880	2L	+	9834520	9835295
CG4535	2L	+	9888034	9890120	141255_at	13
CG4537	2L	+	9890800	9891262	146108_at	12
CG5924	2L	-	9891255	9893419	146109_at	9
CR32873	2L	-	9893805	9895003
CR32876	2L	-	9893946	9894026
CR32875	2L	-	9894205	9894285
CR32874	2L	-	9894477	9894544
CR31877	2L	-	9894795	9894907
CG4539	2L	+	9895289	9896106	146110_at	10
CG5920	2L	-	9896263	9897542	154228_at	9
CG33300	2L	-	9897953	9903058						4
CG13124	2L	-	9903386	9908608	152053_at	9				4
CG5899	2L	-	9908830	9912585	151787_at	9				4
CG4602	2L	+	9912907	9915044	154506_at	10				4
CG4600	2L	+	9915255	9917221	153437_at	12				4
CG5885	2L	-	9917221	9918165	153541_at	8
CG4598	2L	+	9918635	9919967	142627_at	10
CG4594	2L	+	9920351	9921470	142628_at	13
CG4592	2L	+	9921638	9922752	152147_at	13
CG13125	2L	-	9922737	9924860	146111_at	12
CG31711	2L	+	9926613	9929149
CG31878	2L	+	9929805	9930999	146112_at	14
CG31876	2L	-	9932587	9933092
CG31712	2L	-	9934749	9938142	153569_at	8
CG31713	2L	-	9938233	9938732
CG4619	2L	+	9938865	9941311	155127_at	14
CG5853	2L	-	9940769	9947442	141658_at	8
CR32981	2L	-	9950437	9950455
CG13126	2L	-	9952422	9954143	146113_at	10
CG4709	2L	+	9954449	9956179	154720_at	12
CG5846	2L	-	9956148	9957807	141391_at	11
CG4658	2L	+	9957287	9960170	146114_at	12
CG5850	2L	-	9960449	9963769	142714_at	11
CG5838	2L	-	9964147	9967455	142713_at	13
CG4651	2L	+	9967312	9968495	143642_at	7
CG13130	2L	-	9983661	9984657	151426_at	9
CG4722	2L	+	9984647	9995545	155099_at	14
CG31875	2L	-	9995561	9996572	146115_at	13
CG31755	2L	-	9996932	10002221
CG4747	2L	+	10003811	10007941	154092_at	13
CG4758	2L	+	10009386	10013171	143663_at	13
CG13131	2L	-	10013271	10017463	146116_at	14
CG13127	2L	+	10026740	10029299	146117_at	14
CG4778	2L	+	10032694	10038954	151890_at	10
CG33301	2L	+	10049482	10050898
CG33302	2L	+	10054215	10055935	146118_at	12
CG4799	2L	+	10056906	10060097	141339_at	13
CG4804	2L	+	10060897	10063837	146119_at	9
CG31714	2L	-	10064340	10082411	146120_at	12
CG13133	2L	-	10091582	10092235	146121_at	9
CG13134	2L	-	10096910	10098416	146122_at	10
CG34109	2L	+	10101188	10125736
CG13135	2L	-	10122200	10122771	146124_at	14
CG34048	2L	-	10125858	10128625
CG13136	2L	-	10136642	10137355	146126_at	12
CG4839	2L	+	10144850	10155510	141365_at	13
CG13137	2L	+	10173043	10174056	146127_at	13
CG5772	2L	-	10182557	10198641	141744_at	13
CG31874	2L	-	10189916	10191496
CG18145	2L	-	10199396	10200972	146128_at	11
CG4897	2L	+	10201101	10202233	143550_at	8
CG5739	2L	-	10202515	10204307	142596_at	12
CG5734	2L	-	10204757	10206961	142597_at	14
CG5731	2L	-	10207082	10209721	146129_at	13
CG5727	2L	-	10209853	10210669	153469_at	14
CG4901	2L	+	10211183	10213723	146130_at	12
CG5722	2L	-	10213828	10220904	144016_at	14
CG4904	2L	+	10221353	10222515	143314_at	13
CG4908	2L	+	10222658	10224442	146131_at	11					3
CG5708	2L	-	10224664	10226808	142898_at	3					3
CG5694	2L	-	10227760	10231689	142899_at	14					3
CG4912	2L	+	10232511	10234455	153449_at	11					3
CG31720	2L	-	10234787	10237845							3
CG4916	2L	+	10239326	10242175	153996_at	8					3
CG5686	2L	-	10242510	10247064	152360_at	14
CG5680	2L	-	10247485	10250479	153395_at	5
CG31717	2L	+	10250737	10251595
CG4926	2L	+	10251838	10254686	143615_at	9
CG5676	2L	-	10254604	10255884	146132_at	13
CG5671	2L	-	10256318	10261017	144125_at	7
CG5655	2L	-	10262426	10263582	143656_at	9
CG18619	2L	+	10264131	10265229	146133_at	5
CG4946	2L	+	10265338	10266570	146134_at	11																			2
CG4953	2L	+	10266702	10268747	154808_at	13																			2
CG4957	2L	+	10268895	10269900	142449_at	11																		3	2
CG31873	2L	+	10270091	10271527	142450_at	11															3	1		3	2
CG5619	2L	-	10271443	10272223	141923_at	12														4	3	1		3	2
CG5640	2L	-	10272652	10278811	142553_at	13														4	3	1		3	2
CG34043	2L	-	10278871	10280830																4	3	1		3	2
CG5604	2L	-	10281943	10292278	146135_at	10														4	3	1		3	2
CG18144	2L	-	10292781	10295299	146136_at	11												3	3	4	3	1		3	2
CG5603	2L	-	10295856	10299827	146137_at	12					4			1	2	3		3	3	4	3	1	2	3	2
CG13138	2L	-	10300222	10301955	142231_at	9					4			1	2	3		3	3	4	3	1	2	3	2
CG5395	2L	-	10302592	10303945	142232_at	13					4			1	2	3		3	3	4	3	1	2	3	2
CG5390	2L	-	10304063	10306594	146138_at	14					4	2		1	2	3		3	3	4	3	1	2	3	2
CG4968	2L	+	10306903	10308050	154542_at	12					4	2		1	2	3		3	3	4	3	1	2	3	2
CG5387	2L	-	10308124	10310736	144181_at	8					4	2		1	2	3		3	3	4	3	1	2	3	2
CG5385	2L	-	10311169	10312069	142862_at	11						2		1	2	3		3	3	4	3	1	2	3	2
CG5384	2L	-	10312316	10314396	142863_at	13						2		1	2	3		3	3	4	3	1	2	3	2
CG4972	2L	+	10314795	10317575	146139_at	11						2		1	2	3		3	3	4	3	1	2	3	2
CG5381	2L	-	10317494	10321800	146140_at	12						2		1	2	3		3	3	4	3	1	2	3	2
CG4995	2L	+	10322476	10324993	152486_at	14						2		1		3		3	3	4	3	1	2	3	2
CG5371	2L	-	10325018	10327986	153579_at	12										3		3	3	4	3	1	2	3	2
CG5375	2L	-	10328383	10330564	146141_at	14										3		3	3	4	3	1	2	3	2
CG5037	2L	+	10331463	10333134	154662_at	10										3			3	4	3	1	2	3	2
CG5034	2L	+	10333914	10338456	151920_at	6													3	4	3	1	2	3	2
CG5029	2L	+	10339460	10341505	153968_at	10													3	4	3	1	2	3	2
CG31715	2L	+	10341621	10342527															3		3	1	2	3	2
CG5025	2L	+	10342711	10344228	146142_at	13													3			1	2	3	2
CG5022	2L	+	10344459	10347706	146143_at	12																		3	2
CG13141	2L	-	10348017	10349744	146144_at	10																			2
CG5369	2L	-	10351580	10353631	146145_at	11
CG5367	2L	-	10354810	10356276	146146_at	13
CG5045	2L	+	10356743	10357876	152331_at	12
CG5366	2L	-	10358162	10362703	152136_at	6
CG5052	2L	+	10362977	10364105	153890_at	14
CG13139	2L	+	10365118	10366149	146147_at	11
CG5056	2L	+	10366698	10367829	146148_at	13
CG33304	2L	-	10368176	10372898	146149_at	9
CG33303	2L	-	10372955	10375752
CG13140	2L	+	10376492	10379908	146150_at	13
CG5091	2L	+	10380118	10382865	142765_at	14
CG5096	2L	+	10382253	10384730	142766_at	14
CG5363	2L	-	10384739	10386263	154844_at	10
CG5108	2L	+	10386664	10387524	154728_at	11
CG5102	2L	+	10388078	10392786	143117_at	0
CG5362	2L	-	10393847	10396299	146151_at	10
CG31716	2L	+	10396711	10402885	146152_at	13
CG17768	2L	-	10403195	10405168
CG31718	2L	+	10406075	10408011
CG5271	2L	+	10408351	10410467	143398_at	6
CG5277	2L	+	10408353	10409604	153317_at	10
CG5355	2L	-	10410529	10413572	152541_at	10
CG5300	2L	+	10414034	10418991	142536_at	12
CG5313	2L	+	10419211	10420612	146156_at	13
CG5354	2L	-	10420695	10422755	153746_at	14
CG5168	2L	+	10423315	10425484	154968_at	10
CG5352	2L	-	10425483	10426791	153800_at	13
CG5183	2L	+	10426867	10428159	153581_at	9
CG5188	2L	+	10428833	10429989	146157_at	12
CG5343	2L	-	10429920	10430914	146158_at	11
CG5193	2L	+	10431344	10432999	143536_at	9
CG5337	2L	-	10432677	10435679	146159_at	9
CG5198	2L	+	10435991	10437317	152523_at	12
CG5203	2L	+	10437551	10439244	144169_at	10
CG13142	2L	+	10439529	10440626	146160_at	14
CG6232	2L	+	10442741	10450082	146161_at	12
CG34042	2L	-	10450134	10452201
CG5322	2L	-	10452710	10455822	146162_at	14
CG6206	2L	+	10457656	10462475	151851_at	13
CG31719	2L	-	10463336	10474347	146163_at	11
CG6187	2L	+	10477114	10482983	154921_at	13
CG6176	2L	+	10483299	10485863	144145_at	11
CG7456	2L	-	10485535	10488623	154734_at	11
CG6144	2L	+	10488745	10490463	154794_at	11
CG13144	2L	-	10490489	10491364	142976_at	9
CG7438	2L	-	10491682	10506780	142975_at	12
CG6094	2L	+	10507117	10507918	153009_at	13
CG7384	2L	-	10507857	10510461	155142_at	10
CG7400	2L	-	10511252	10517216	141619_at	10
CG6098	2L	+	10517337	10518991	152080_at	11
CG6113	2L	+	10529417	10531561	146165_at	12
CG18301	2L	+	10531852	10533576	146166_at	14
CG18302	2L	+	10534973	10536315	146167_at	14
CG31721	2L	+	10544881	10627374	146168_at	7
CG6138	2L	+	10567290	10575623	146169_at	10
CG7363	2L	-	10575856	10577792	146170_at	13
CG7329	2L	-	10629352	10631053	146172_at	13
CG31872	2L	+	10639946	10643492	146173_at	14
CG18284	2L	+	10643983	10645815	152307_r_at	14
CG17097	2L	+	10646435	10650044	146175_at	10
CG17098	2L	+	10651978	10654510	146176_at	14
CG31871	2L	+	10662087	10671489	146177_at	11
CG17104	2L	+	10677370	10679525	153885_at	10
CG17105	2L	+	10681047	10681358	146179_at	14
CG17107	2L	+	10681973	10682405	146180_at	14
CG7299	2L	-	10683761	10684407	146181_at	10
CG7296	2L	-	10686376	10686988	146182_at	14
CG7294	2L	-	10688727	10689269	146183_at	11
CG17108	2L	-	10692938	10694103	146184_at	8
CG7300	2L	-	10695200	10698024	153012_at	14
CG7279	2L	-	10699405	10701458	143988_at	11
CG17116	2L	-	10702395	10706190	146185_at	12
CG6415	2L	+	10703621	10704935	151967_at	12
CG6431	2L	+	10725540	10728560	142868_at	14
CG6443	2L	+	10728975	10730303	142869_at	12
CG17118	2L	+	10730255	10731364	146186_at	12
CG6750	2L	-	10731428	10732406	146187_at	13
CG6444	2L	+	10732818	10733222	146188_at	12
CG6743	2L	-	10733294	10736053	144196_at	12
CG6737	2L	-	10736376	10736957	146189_at	14
CG12299	2L	+	10737347	10740758	155152_at	10
CG6729	2L	-	10740786	10743934	141742_at	14
CG17124	2L	-	10744075	10756316	146190_at	7
CG6495	2L	+	10761147	10764972	152320_at	12
CG6720	2L	-	10765562	10768005	143797_at	7
CG6724	2L	-	10768203	10769964	146191_at	11
CG17127	2L	+	10770985	10771281	146192_at	9
CG31869	2L	-	10773035	10801085	146193_at	13
CG31870	2L	+	10790242	10790776
CG18561	2L	-	10792334	10792612	146194_at	4
CG6713	2L	-	10804269	10838448	143676_at	6
CG6508	2L	+	10819123	10820394	146196_at	14
CG17134	2L	+	10820710	10821968	146197_at	14
CG6700	2L	-	10837729	10842603	146198_at	7
CG17139	2L	-	10843014	10845664
CG17137	2L	-	10845783	10847044	142270_at	11
CG6647	2L	-	10847227	10850868	142269_at	12
CG17085	2L	+	10851332	10851898	146201_at	8
CG17086	2L	+	10852512	10854603	146202_at	10
CG6627	2L	-	10854433	10856669	153815_at	11
CG6620	2L	-	10856788	10858082	154863_at	13
CG6521	2L	+	10858528	10862015	153478_at	10
CG12517	2L	+	10870240	10870656	146203_at	12
CG31723	2L	-	10870255	10876530
CG14071	2L	-	10888368	10888778	146204_at	12
CG14070	2L	-	10900884	10901695	146205_at	14
CG7309	2L	-	10906270	10908743	146206_at	14
CG14069	2L	-	10910230	10910535	146207_at	10
CG33507	2L	-	10917750	10925520	146208_at	6
CG14072	2L	+	10937385	10937808	146210_at	11
CG33129	2L	-	10965140	10970275	146211_at	12
CG4621	2L	+	10970455	10971871	146213_at	9
CG16743	2L	+	10972580	10973341	146214_at	12
CG6093	2L	-	10973442	10975273	146215_at	14
CG6105	2L	-	10975533	10977006	146216_at	11
CG4636	2L	+	10976774	10982396	141537_at	8
CG6122	2L	-	10982205	10987416	153211_at	14
CG12253	2L	+	10987817	10989241	154625_at	12
CG16833	2L	+	10989305	10995024	152260_at	4
CG6137	2L	-	10997816	11001489	154143_at	13
CG16834	2L	+	11002315	11002671	146217_at	12
CG6141	2L	-	11002833	11004189	143838_at	7
CG4579	2L	+	11004823	11009878	154057_at	12
CG16840	2L	-	11009821	11011085	146218_at	12
CG4584	2L	+	11011332	11012138	153626_at	12
CG31868	2L	-	11014031	11057403	146219_at	0
CG4605	2L	+	11015642	11016573	143984_at	13
CG14913	2L	+	11017172	11018359	146220_at	14
CG18666	2L	+	11034852	11035235	151428_at	14
CG14914	2L	+	11068776	11069508	146223_at	10
CG14915	2L	+	11071056	11071536	146224_at	9
CG14919	2L	-	11076152	11081397	146225_at	12
CG14920	2L	-	11083741	11085170	146226_at	14
CG16854	2L	+	11088331	11090782	146227_at	9
CG4705	2L	+	11091446	11095005	141532_at	12
CG6181	2L	-	11095353	11100866	154620_at	11
CG6192	2L	-	11100959	11106638	146228_at	11
CG4713	2L	+	11106952	11110852	154140_at	9
CG6201	2L	-	11110557	11113063	153830_at	8
CG14916	2L	+	11114183	11115755	146229_at	12
CG6230	2L	-	11115636	11120314	152048_at	11
CG14921	2L	-	11120641	11121683	146230_at	13
CG6249	2L	-	11122564	11123792	146231_at	13
CG4738	2L	+	11123779	11129335	146232_at	13
CG6258	2L	-	11128930	11130645	153584_at	13
CG4751	2L	+	11130741	11136003	155080_at	8
CG4779	2L	+	11136395	11138567	146233_at	12
CG33114	2L	-	11138801	11148875	143585_at	12
CG31867	2L	-	11144579	11145417
CG6287	2L	-	11151506	11155716	151909_at	8
CG33305	2L	-	11159270	11160178	146234_at	8
CG6320	2L	-	11160245	11170471	152671_at	8
CG16874	2L	-	11171229	11171665	143749_at	14
CG4788	2L	+	11179041	11180436	146236_at	13
CG4807	2L	+	11210681	11261081	143051_at	11
CG32830	2L	+	11254574	11256577
CG6392	2L	-	11260823	11269179	146237_at	13
CG33694	2L	+	11269727	11279847
CG4851	2L	+	11280314	11281929	152684_at	13
CG16928	2L	+	11282093	11284337	153629_at	11
CG14925	2L	-	11284586	11285603	146240_at	11
CG14926	2L	-	11342313	11343263	146241_at	14
CG4881	2L	+	11365305	11373397	143102_at	11
CG6464	2L	-	11434311	11445603
CG4922	2L	+	11486189	11486955	143331_at	14
CG6488	2L	-	11496794	11499119	141690_at	9
CG14928	2L	+	11505884	11507897	146242_at	10
CG6509	2L	-	11508399	11517057	146243_at	10
CG4970	2L	+	11517404	11521446
CG14929	2L	+	11518454	11521446
CG14930	2L	-	11520358	11521285	146245_at	14
CG31705	2L	-	11523300	11528201	152100_at	14
CG31706	2L	-	11529521	11531049
CG6541	2L	-	11585430	11586833	144210_at	14
CG15841	2L	-	11591338	11591678
CG6589	2L	-	11610665	11611664	146246_at	12
CG4977	2L	+	11621819	11626136	143806_at	9
CG6614	2L	-	11645133	11648839	152718_at	13
CG12307	2L	-	11651391	11652001	146247_at	14
CG4983	2L	+	11652448	11653847	152712_at	14
CG4988	2L	+	11694856	11696072	146248_at	14
CG12602	2L	+	11738952	11744161	146249_at	14
CG14931	2L	+	11788676	11789331	146250_at	14
CG14932	2L	+	11790371	11790936	146251_at	14
CG14936	2L	-	11791025	11792365	146252_at	11
CG14937	2L	-	11792402	11794083	142432_at	14
CG14938	2L	-	11794327	11809433	143920_at	12
CG14939	2L	-	11810092	11813800	146253_at	8
CG14940	2L	-	11814825	11821625	146254_at	13
CG14941	2L	-	11827180	11829402	141561_at	11
CG31757	2L	-	11830126	11928570	146255_at	12
CG31704	2L	+	11840712	11840918
CG31758	2L	-	11841505	11842199
CG14933	2L	+	11842827	11843778	151429_at	14
CG14934	2L	+	11847231	11849115	146256_at	13
CG14935	2L	+	11849962	11852572	146257_at	13
CG14943	2L	-	11858826	11859350	146258_at	12
CG14944	2L	-	11895984	11896562	146259_at	13
CG16960	2L	+	11934505	11935716	144134_at	13
CG16961	2L	+	11936181	11937501	144133_at	12
CG5006	2L	+	11937969	11939202	144132_at	13
CG16963	2L	+	11944141	11946805	143571_at	13
CG16964	2L	+	11947965	11948638	146260_at	14
CR33580	2L	-	11953466	11953489
CR31863	2L	-	11956221	11971094
CG17745	2L	+	11966609	11966959	146261_at	9
CG16965	2L	+	11982003	11984250	146262_at	14
CG6686	2L	-	11984319	11988035	154149_at	9
CG12314	2L	-	11988735	11989861	153547_at	14
CG16969	2L	+	11989964	11990837	146263_at	14
CG5202	2L	+	11990927	11992827
CG31866	2L	+	11992906	11994049
CG18789	2L	-	11994066	11995428
CG31864	2L	+	11995792	11996471
CG31865	2L	+	11996811	11997960
CG18787	2L	-	11997895	11999317
CG12264	2L	+	11999654	12001244	154115_at	11
CG6746	2L	-	12001234	12002276	152090_at	6
CG5279	2L	+	12008376	12009846	153085_at	11
CG6734	2L	-	12014304	12020938	152479_at	12
CG5304	2L	+	12027440	12034123	151733_at	9
CG18788	2L	+	12034190	12036137	142961_at	11
CG6756	2L	-	12035995	12038543	146265_at	10
CG6766	2L	-	12038613	12040682	142421_at	13
CG6785	2L	-	12041049	12045200	142422_at	12
CG6770	2L	-	12045346	12046100	142988_at	10
CG6792	2L	-	12046854	12048918	146266_at	10														5
CG14945	2L	+	12049423	12052049	146267_at	13													4	5
CG12317	2L	-	12051748	12055982	154874_at	12												4	4	5
CG5317	2L	+	12056324	12057416	146268_at	14											3	4	4	5
CG7061	2L	-	12058287	12063171	154157_at	14										4	3	4	4	5
CG14946	2L	-	12063520	12066773	146269_at	13									3	4	3	4	4	5
CG14947	2L	+	12076823	12077635	146270_at	14							3	2	3	4	3	4	4	5
CG6716	2L	-	12082997	12085792	152870_at	10							3	2	3	4	3	4	4	5				4
CG5325	2L	+	12093771	12095252	153354_at	9							3	2	3	4	3	4	4	5				4
CG6712	2L	-	12095169	12096510	154160_at	14					5		3	2	3	4	3	4	4	5				4
CG10692	2L	+	12096586	12097694	144249_at	14				5	5		3	2	3	4	3	4	4	5				4
CG5336	2L	+	12097843	12100839	146271_at	11			6	5	5		3	2	3	4	3	4	4	5				4
CG6618	2L	-	12100762	12103285	152643_at	9		3	6	5	5		3	2	3	4	3	4	4	5				4
CG5353	2L	+	12103734	12106913	152788_at	11		3	6	5	5		3	2	3	4	3	4	4	5				4
CG6601	2L	-	12107280	12109124	143845_at	11		3	6	5	5		3	2	3	4	3	4	4	5				4
CG16996	2L	+	12109457	12110526	146272_at	11										4			4					4
CG16997	2L	+	12111124	12111945	146273_at	14										4			4					4
CG17211	2L	+	12125098	12129629	146274_at	9										4			4					4
CG17212	2L	-	12130596	12133339	146275_at	11																		4
CG17213	2L	+	12138073	12140251	146276_at	12																		4
CG31760	2L	+	12142784	12170221	146277_at	14																		4
CG31861	2L	+	12161888	12162495																				4
CG31860	2L	+	12164415	12166631																				4
CG17217	2L	+	12170657	12171196	146279_at	12																		4
CG6583	2L	-	12171181	12172569	146280_at	10																		4
CG17218	2L	+	12172984	12174091	146281_at	9																		4
CG6579	2L	-	12175448	12177886	146282_at	12
CG31762	2L	+	12205843	12312801
CG31759	2L	+	12207627	12210119
CG31862	2L	+	12338870	12339418
CG31761	2L	+	12344381	12397534	142631_at	9
CG17010	2L	+	12356441	12357991	152502_at	14
CG31763	2L	+	12373715	12374119
CG6504	2L	+	12398300	12402023	146284_at	14
CG31764	2L	-	12403270	12423421	146285_at	13
CG6405	2L	+	12424904	12426440	151969_at	12
CG5446	2L	-	12426942	12427663	146286_at	10
CG6388	2L	+	12428032	12430031	154663_at	14
CG5435	2L	-	12429827	12430893	142803_at	12
CG15494	2L	+	12431383	12431598	151432_at	9
CG5442	2L	-	12431856	12434665	142804_at	10
CG6382	2L	+	12434432	12440605	143928_at	9
CG5427	2L	-	12441400	12445911	154627_at	13
CG5421	2L	-	12446403	12448113	146287_at	13
CG6417	2L	+	12448486	12452053	146288_at	12
CG5418	2L	-	12452061	12453230	146289_at	14
CG17024	2L	+	12453682	12454951	146290_at	14
CG5461	2L	-	12456577	12546630	152525_at	11
CG31858	2L	-	12496645	12497295
CG31857	2L	-	12516438	12517100
CG15489	2L	+	12593788	12594690	146291_at	5
CG31859	2L	+	12608258	12608731
CG17031	2L	-	12610719	12611381	146292_at	14
CG15488	2L	+	12613789	12614220	146293_at	7
CG6246	2L	+	12618348	12628135	143285_at	13
CG12287	2L	+	12657829	12686313	143457_at	13
CG15485	2L	-	12667265	12669169	146295_at	12
CG5525	2L	-	12690325	12692937	143000_at	12
CG6153	2L	+	12693023	12693892	142102_at	13
CG5780	2L	-	12693872	12694984	143001_at	12
CG6167	2L	+	12695038	12698917	146297_at	13
CG5781	2L	-	12696426	12697774	146298_at	14
CG17036	2L	-	12699061	12700746	142727_at	13
CG5776	2L	-	12701426	12704423	142728_at	12
CG12292	2L	+	12704723	12706683	153299_at	11
CG15484	2L	-	12706909	12707529	146299_at	14
CG6180	2L	+	12707661	12708684	152965_at	10
CG5787	2L	-	12708785	12712468	142600_at	11
CG5792	2L	-	12713275	12721838	142601_at	14
CG6214	2L	+	12719071	12744809	141704_at	9
CG15483	2L	-	12760456	12761840	146300_at	13
CG12283	2L	-	12818930	12822787	141473_at	11
CG5983	2L	+	12912530	12916774	152605_at	11
CG17174	2L	+	12916814	12921014	146301_at	14
CG17176	2L	+	12921091	12925453	146302_at	14
CG17178	2L	+	12925619	12929755	146303_at	14
CG16800	2L	+	12966830	12967788	146304_at	11
CG3762	2L	+	12974322	12978615	146305_at	11
CG5075	2L	+	12978786	12981301	146306_at	13
CG12404	2L	-	12993748	13000631	142381_at	8
CG12403	2L	-	13000765	13004142	142380_at	11
CG5092	2L	+	13004786	13013201	141496_at	7
CG9934	2L	-	13013259	13019434	154297_at	12
CG9933	2L	-	13019570	13021307	146307_at	11
CG9932	2L	-	13022671	13031333	146308_at	13
CG31856	2L	-	13071540	13073845
CG5142	2L	+	13106885	13109409	146309_at	10
CG5122	2L	+	13130613	13134805	146310_at	14
CG9928	2L	-	13142481	13142902	146311_at	12											4
CG16978	2L	-	13143307	13144490	151433_at	14											4
CG5182	2L	+	13158810	13160118	144209_at	14											4
CG5204	2L	+	13160527	13163153	146312_at	13											4
CG9828	2L	-	13163291	13166072	146313_at	12											4
CG5216	2L	+	13165551	13169551	153597_at	13											4
CG16975	2L	-	13169643	13176783	153821_at	9											4
CG5439	2L	+	13177172	13178978	154736_at	10											4
CG5287	2L	+	13179245	13183498	152751_at	12											4
CG31849	2L	-	13180397	13182593													4
CG5458	2L	+	13183450	13184882	146314_at	13											4
CG16974	2L	-	13184942	13191949	142513_at	12											4
CG5682	2L	+	13192206	13197281	146315_at	13
CG16972	2L	-	13197092	13203269	154434_at	13
CG5547	2L	+	13203768	13210848	141745_at	12
CG15482	2L	-	13210773	13211814	142424_at	13
CR31850	2L	-	13211925	13212116
CG9431	2L	-	13212335	13215152	142425_at	10
CR31854	2L	+	13215839	13216030
CG9426	2L	-	13216290	13219933	146316_at	10
CG5705	2L	+	13219988	13221401	153925_at	12
CG15481	2L	-	13221394	13222315	146317_at	14
CG16812	2L	+	13222561	13224550	154784_at	14
CG15480	2L	-	13224706	13225206	146318_at	12
CG16813	2L	+	13227853	13228407	146319_at	11
CG16815	2L	+	13229717	13230484	146320_at	12
CG5648	2L	+	13232039	13233059	146321_at	14
CG15479	2L	-	13233975	13234595	146322_at	12
CG5867	2L	+	13236493	13239296	152013_at	10
CG5945	2L	+	13240133	13241763	146323_at	12
CR33788	2L	-	13244370	13244561
CR31853	2L	+	13244848	13244974
CG16820	2L	+	13246231	13250193	152650_at	8
CG31728	2L	+	13255637	13257427
CG31851	2L	+	13257477	13258294	146324_at	14
CG31730	2L	-	13259147	13259635
CG6043	2L	+	13261010	13283986	146325_at	13
CG31848	2L	-	13265081	13265665
CG6108	2L	+	13277376	13281617	146326_at	13
CG9414	2L	-	13283887	13286409	144206_at	13
CG6116	2L	+	13286790	13289561	153563_at	12
CG31729	2L	+	13290006	13301660	146327_at	10
CG15639	2L	-	13304865	13306755	146328_at	12
CG16825	2L	+	13306588	13307807	146329_at	12
CG16970	2L	-	13307927	13310822	146330_at	8
CG16826	2L	+	13347791	13348959	146331_at	14
CG9395	2L	-	13350867	13354449	146332_at	11
CG9377	2L	-	13359901	13361527	152166_at	13
CG12396	2L	-	13363300	13366188	146333_at	14									4								3
CG6523	2L	+	13366466	13367410	154895_at	11							4		4							2	3
CG31852	2L	+	13367616	13368936									4		4							2	3
CG31855	2L	+	13369233	13369997	146334_at	13							4		4							2	3
CG9306	2L	-	13370219	13371083	142243_at	10							4		4							2	3
CG9305	2L	-	13371427	13373853	142244_at	11							4		4							2	3
CG6565	2L	+	13374179	13376182	153542_at	11							4		4				5			2	3
CG9302	2L	-	13376449	13378546	141729_at	8							4		4				5			2	3
CG6699	2L	+	13378897	13382391	152667_at	10							4		4				5			2	3
CG6866	2L	+	13382648	13385674	146335_at	11									4				5			2	3
CG9293	2L	-	13385847	13387299	155160_at	12													5			2	3
CG7099	2L	+	13387636	13393962	141219_at	14													5			2	3
CG9282	2L	-	13394119	13395115	146336_at	7													5			2	3
CG16957	2L	-	13395523	13396101	142326_at	14													5			2	3
CG10859	2L	-	13396389	13398664	142327_at	14													5			2	3
CG7110	2L	+	13398989	13411047	154881_at	14													5			2	3
CG9271	2L	-	13411177	13411631	143406_at	5													5			2	3
CG16848	2L	+	13412519	13413718	146337_at	10													5			2	3
CG16956	2L	-	13413861	13414516	146338_at	13													5				3
CG7121	2L	+	13435637	13440955	144158_at	12													5
CG9267	2L	-	13444097	13445649	146339_at	13
CG16954	2L	-	13447538	13449497	146340_at	13
CG16849	2L	+	13457636	13460145	146341_at	14
CG31846	2L	+	13461781	13485098
CG16850	2L	+	13475222	13477022	146342_at	9
CG31847	2L	+	13496085	13500424	146343_at	10
CG9239	2L	-	13502656	13549323	151436_at	7
CG33640	2L	+	13527841	13528537
CG33641	2L	+	13529042	13529646
CG33642	2L	+	13529975	13530598
CG33643	2L	+	13531074	13531662
CG33644	2L	+	13532085	13532636
CG33645	2L	+	13532872	13533454
CG15638	2L	-	13535295	13535782	144325_at	11
CG16852	2L	+	13540751	13541647	144324_at	13
CG9263	2L	-	13541675	13542576	146344_at	14
CG16853	2L	+	13542268	13543560	144323_at	14
CG7147	2L	+	13550141	13638263	141542_at	9
CG9254	2L	-	13595502	13597186	144221_at	12
CG9031	2L	-	13639527	13641271	155040_at	10
CG18507	2L	+	13665528	13670854	144228_at	5
CG31814	2L	-	13676860	13717310
CG7311	2L	+	13708215	13710592	144260_at	13
CG9014	2L	-	13722170	13723642	144259_at	14
CG31813	2L	+	13736140	13736793
CG33697	2L	-	13737234	13746401
CG7364	2L	+	13771087	13774310	151437_at	10
CG9008	2L	-	13774340	13780163	152616_at	12
CG31845	2L	+	13777195	13777831
CG7393	2L	+	13780696	13782617	154281_at	10
CG16890	2L	-	13782610	13783457	144316_at	13
CG31731	2L	+	13784170	13790569	146345_at	14
CG16863	2L	+	13790963	13793266	144315_at	14
CG7578	2L	+	13793547	13799681	144234_at	11
CG7820	2L	+	13803627	13809997	152261_at	11
CG16889	2L	-	13808360	13811472	144242_at	14
CG16865	2L	+	13811526	13812686	144309_at	11
CG16888	2L	-	13812702	13813234	146346_at	12
CG7793	2L	+	13813828	13819826	143214_at	9
CG7811	2L	+	13821203	13823894	141440_at	10
CG8987	2L	-	13823980	13827793	143008_at	11
CG8978	2L	-	13827932	13829739	143007_at	8
CG7833	2L	+	13829856	13831580	143787_at	12
CG33649	2L	-	13831480	13833167
CG7885	2L	+	13833339	13834306	152117_at	13
CG31842	2L	-	13834247	13835038
CG31811	2L	+	13835567	13898715	146347_at	9
CG33307	2L	-	13840802	13841509	152148_at	14
CG33306	2L	-	13842881	13843742
CG8997	2L	-	13844416	13845305	144310_at	8
CG7916	2L	+	13846757	13847800	142951_at	10
CG7953	2L	+	13847943	13849165	142950_at	8
CG7968	2L	+	13849412	13850327	144231_at	12
CG8954	2L	-	13899353	13904659	154083_at	7
CG8827	2L	+	13905645	13909172	153728_at	13
CG16869	2L	+	13909640	13911640	146348_at	12
CG16870	2L	+	13912201	13912563	144050_at	12
CG17988	2L	+	13914725	13955757	146349_at	12
CG16886	2L	-	13920692	13923550	144321_at	5	1	4	7	6
CG16885	2L	-	13932547	13934691	146350_s_at	10	1	4	7	6
CG16884	2L	-	13944756	13947474	153391_at	9	1	4	7	6
CG31841	2L	+	13957895	13958164				4	7	6
CG31765	2L	+	13960951	13962517					7	6
CG33119	2L	+	13963546	13965088	152135_at	9
CG31839	2L	-	13965006	13967022	142395_at	9
CG34003	2L	-	13967487	13967911
CG33115	2L	-	13968278	13969973	151556_s_at	13
CG16873	2L	+	13970559	13971685	144320_at	10
CG31770	2L	-	13972094	13972947
CG8942	2L	-	13974117	13976753	144235_at	14
CG8864	2L	+	13977303	13979573	152734_at	13
CG18146	2L	+	13980160	13982640	144322_at	14
CG8930	2L	-	13982726	14001252	143322_at	12
CG33681	2L	+	14004771	14013832
CR31838	2L	-	14010565	14010636
CG4501	2L	+	14013748	14019328	153318_at	11
CG16880	2L	-	14018734	14020301	143215_at	11
CG31840	2L	-	14023666	14024247
CG4500	2L	+	14027010	14029372	154426_at	11
CG18095	2L	-	14029646	14031534	144280_at	13
CG31771	2L	-	14039843	14043164
CG16876	2L	+	14047584	14048863	144283_at	13
CG32975	2L	+	14061321	14089456	144281_at	9
CG32973	2L	-	14099905	14100889
CG16879	2L	+	14104654	14106684	144301_at	12
CG15293	2L	-	14108088	14109290	144227_at	14
CG31769	2L	-	14109591	14110739
CG15292	2L	-	14126995	14127165	151439_at	14
CG17341	2L	+	14156326	14159075	144303_at	12
CG32972	2L	-	14161235	14180681	144302_at	14
CG4551	2L	-	14184478	14234108	152899_at	9
CG15288	2L	+	14263522	14328265	143412_at	11
CG32971	2L	+	14277480	14277917
CG32970	2L	+	14308157	14310998
CG15287	2L	+	14328429	14333867
CG33090	2L	+	14334160	14345802	144308_at	13
CG15286	2L	+	14338240	14340080	144230_at	14
CG18125	2L	-	14345935	14346654	144307_at	13
CG18124	2L	-	14347232	14348818	144229_at	11
CG7532	2L	-	14349108	14351510	144306_at	9
CG7516	2L	-	14352590	14355080	154953_at	9
CG4212	2L	+	14355147	14358400	154487_at	10
CG7480	2L	+	14359218	14361443	143216_at	14
CG4215	2L	+	14362068	14365699	143816_at	12
CG3478	2L	-	14378218	14381170	143914_at	13
CG4220	2L	-	14387122	14409547	143520_at	12
CG15284	2L	-	14416835	14417318	146353_at	10
CG3474	2L	-	14424413	14425131	144279_at	12
CG15283	2L	-	14447377	14450816	144258_at	14
CG4491	2L	+	14490862	14494019	154420_at	11
CR31985	2L	+	14495878	14495949
CR31977	2L	+	14518091	14518161
CR31978	2L	-	14518307	14518377
CR31982	2L	-	14518621	14518691
CG33648	2L	+	14524926	14525625
CR31981	2L	-	14530546	14530616
CR31980	2L	-	14530854	14530924
CG4218	2L	-	14547520	14549075	144286_at	14
CG3473	2L	-	14563072	14563726	144304_at	14
CR31983	2L	+	14598859	14598930
CR31979	2L	-	14599396	14599467
CR31984	2L	+	14599674	14599745
CG3479	2L	-	14599776	14689311	153803_at	13
CG3481	2L	+	14615555	14618902
CG15282	2L	+	14712665	14713267	144266_at	14
CG12636	2L	-	14724658	14727934	144265_at	14
CG33482	2L	-	14728712	14730001
CG31835	2L	+	14735951	14737000
CG31775	2L	-	14737094	14737766
CG15281	2L	+	14743253	14743860	144233_at	12
CG4691	2L	+	14760767	14761933	152805_at	14
CG4697	2L	+	14762861	14763955	144278_at	14
CG4701	2L	+	14765908	14767224	144277_at	13
CG4650	2L	-	14773814	14774943	146354_at	14
CR15280	2L	-	14781715	14783110
CG18636	2L	-	14783342	14784586	146355_at	14
CG18420	2L	-	14795368	14796537	144275_at	14
CG33308	2L	+	14802334	14802983
CG33309	2L	+	14810788	14817472
CG15279	2L	-	14844996	14851749	152654_at	9
CG4480	2L	-	14871179	14872022	146356_at	13
CG15278	2L	-	14875112	14876068	146357_at	9
CG4479	2L	-	14879045	14881652
CG4478	2L	-	14882101	14883715	143705_r_at	14
CG15277	2L	-	14908521	14909767	146358_at	8
CG33515	2L	-	14911757	14948825	144291_at	9
CG3491	2L	+	14924735	14930576	144289_at	14
CG4482	2L	-	14975747	14997556	151442_at	9
CG10846	2L	+	15004021	15006614	144314_at	13
CG4140	2L	-	15006583	15007404	144232_at	13
CG4185	2L	+	15007819	15008538	152652_at	12
CG4103	2L	-	15008682	15009597	144313_at	13
CG3688	2L	+	15009941	15011772	143217_at	14
CG15274	2L	+	15017154	15032191	144312_at	9
CG33310	2L	+	15026909	15029513
CG31832	2L	-	15031156	15031720
CG4182	2L	+	15035471	15037842	144311_at	11
CG4180	2L	-	15036293	15038857	143218_at	10
CG3497	2L	+	15039496	15043335	152340_at	12
CG7595	2L	-	15044961	15057848	153824_at	9
CG33679	2L	+	15058303	15058887
CG3710	2L	-	15058919	15060753	154696_at	13
CG3506	2L	+	15061656	15074311	143402_at	14
CG4170	2L	-	15064198	15070316	153593_at	11
CG33678	2L	+	15069034	15072043
CG15270	2L	+	15075645	15096915	144284_at	12
CG15269	2L	+	15109585	15112914	142688_at	12
CG3647	2L	+	15113482	15118070	151662_s_at	13
CR31831	2L	-	15132306	15132389
CG4168	2L	-	15162107	15178320	144290_at	13
CG3994	2L	-	15228729	15247832	144224_at	11
CG33911	2L	+	15232212	15239085
CG15267	2L	+	15248885	15253620	144272_at	7
CG3975	2L	-	15252388	15256304	152202_at	11
CG15266	2L	+	15256651	15257190	144271_at	14
CG31732	2L	-	15257267	15264690	141662_at	13
CG11861	2L	-	15266027	15272011	153701_at	5
CG31829	2L	-	15269323	15270235
CG15261	2L	-	15274226	15275028	144220_at	12
CG15263	2L	+	15285027	15285905	144264_at	12
CG31830	2L	+	15287346	15288067
CG15260	2L	-	15290689	15292239	144261_at	14
CG31733	2L	+	15292545	15293543
CG15262	2L	+	15297353	15299263	144263_at	14
CG15259	2L	-	15318109	15319906	144262_at	14
CG3758	2L	+	15333864	15336150	143219_at	12
CG15258	2L	-	15360998	15361588	146359_at	14
CG31828	2L	-	15368183	15374532
CG18482	2L	-	15386335	15406227	144292_at	8
CG4158	2L	-	15423293	15425585	143220_at	12
CG4161	2L	+	15433362	15435250	144293_at	13
CG3956	2L	-	15476593	15478269	143356_at	9
CG15257	2L	+	15484768	15494204	143921_at	11
CG4162	2L	+	15499110	15505018	154751_at	11
CG15256	2L	+	15550472	15563250	144285_at	12
CG4192	2L	+	15578953	15583026	144199_at	7
CG15255	2L	-	15610900	15612091	144332_at	10
CG11864	2L	-	15612490	15613335	144326_at	13
CG15254	2L	-	15613928	15614824	144331_at	11
CG15253	2L	-	15615519	15616333	144330_at	12
CG11865	2L	+	15617002	15617794	144329_at	14
CG17868	2L	-	15622128	15623558
CG7631	2L	+	15628684	15629516	144327_at	12
CG18480	2L	+	15630084	15632625	141411_at	13
CG4587	2L	-	15647835	15652820	144273_at	7
CG31825	2L	-	15655644	15658661
CG18477	2L	+	15661046	15662670	144274_at	14
CG18478	2L	+	15670239	15671223
CG33311	2L	-	15689241	15692271
CG31780	2L	+	15696043	15697667
CG31827	2L	+	15705236	15706220
CG3938	2L	-	15727762	15748155	154120_at	13
CG13240	2L	-	15749609	15751054	144219_at	10
CR32877	2L	-	15751557	15751682
CG4152	2L	+	15752253	15755905	152101_at	13
CG3903	2L	-	15756001	15762755	143221_at	14
CG3793	2L	+	15764230	15766128	152854_at	13
CG4148	2L	-	15766475	15768317	154108_at	14
CG18801	2L	-	15768512	15771280	144257_at	14
CG31826	2L	-	15771259	15773119
CG18109	2L	+	15784255	15790050	144299_at	13
CG18518	2L	-	15834610	15835608	144298_at	14
CG31822	2L	-	15836595	15837372
CG13243	2L	+	15852673	15854064	144300_at	14
CG4767	2L	+	15854126	15856454	152662_at	12
CG7653	2L	-	15877615	15880065	144319_at	14
CG31824	2L	+	15885041	15888583	146360_at	14
CG18096	2L	-	15888639	15893811	144318_at	14
CG31735	2L	+	15895560	15897071
CG31823	2L	-	15898920	15900487	144317_at	12
CG31821	2L	-	15901041	15902377
CG7644	2L	-	15905133	15962432	144240_at	12
CG13244	2L	+	15916888	15917607	146361_at	14
CG4793	2L	+	15923395	15929049	144222_at	14
CG12448	2L	+	15941506	15944648	144268_at	13
CG18063	2L	+	15957866	15961133	144267_at	14
CG31736	2L	+	15968418	15969118
CG10839	2L	+	15979560	15980120	144269_at	10
CG4838	2L	+	16000537	16041047	152869_at	14
CG13245	2L	+	16004572	16005467	151443_at	6
CG31820	2L	-	16005768	16006279
CG4824	2L	+	16042032	16048626	143085_at	9
CG4846	2L	+	16049995	16081688	143710_at	11
CG4891	2L	+	16095009	16095944	152248_at	12
CG4892	2L	+	16133508	16134412	144288_at	14
CG4959	2L	-	16134707	16137513	144287_at	11
CG4894	2L	+	16170657	16190086	151837_at	9
CG31819	2L	+	16211459	16213307
CG12455	2L	+	16234167	16245459	144270_at	14
CG4993	2L	-	16245826	16257603	144024_at	4
CG4930	2L	+	16257993	16259433	144223_at	12
CG4965	2L	-	16259416	16261875	153947_at	14
CG4935	2L	+	16262123	16263483	144296_at	13
CG7664	2L	-	16264061	16287728	143223_at	8
CG4132	2L	+	16288292	16291197	144226_at	12
CG17329	2L	+	16291284	16291956	144295_at	14
CG13258	2L	-	16292127	16292970	146362_at	12
CG4163	2L	+	16294351	16295862	143222_at	12
CG5876	2L	-	16296048	16299875	144200_at	14
CG17328	2L	+	16300293	16301761	144294_at	12
CG5869	2L	-	16301656	16302952	141567_at	11
[truncated: 12,518 more rows]
