# Supplementary material for: Coordinated evolution of co-expressed gene clusters in the Drosophila transcriptome
Source: BMC Evol Biol. 2008 Jan 7;8:2. doi: 10.1186/1471-2148-8-2 (PMC2266709; doi:10.1186/1471-2148-8-2)
Supplement: Additional File 9 — Merged windows Drosophila simulans 2. Sets of paralogous genes and representation of these sets among significant windows identified at p-value < 0.001. A-C. Chromosome location and names of paralogous gene pairs. Note that some of these combine into larger paralog gene sets (highlighted in yellow or green). D-H. Results for the among species analysis ("AS"), i.e. window size used in the analysis, number of significant windows (numbers correspond to Table 1), number of these windows that contain paralogous, the number of paralogous in significant windows, the number of paralogs not in significant windows. I-M. Analogous results for the analysis within D. simulans ("WS"). [file 1471-2148-8-2-S9.xls]

## Sheet: AdditionalFile9
Chro	paralog1	paralog2	Windows Size	AS # sig. at p<=0.001	AS # sig. windows w/paralogs	AS # paralogs genes in sig. widows	AS # paralogs not in sig. windows	Windows Size	WS # sig. at p<=0.001	WS # sig. windows w/paralogs	WS # paralogs genes in sig. widows	WS # paralogs not in sig. windows
2R	CG8024	>CG8026-PA	2	25	3	7	200	2	22	1	4	203
2R	>CG30002-PA	>CG1773-PA	3	34	3	8	199	3	47	1	5	202
2R	CG30489	CG33503	4	45	2	7	200	4	44	2	7	200
2R	>CG30038-PA	CG8981	5	50	1	4	203	5	50	4	14	193
2R	>CG13323-PA	>CG13324-PA	6	55	2	6	201	6	71	4	12	195
2R	>CG13324-PA	>CG6337-PA	7	40	1	4	203	7	65	4	10	197
2R	>CG13016-PA	>CG8257-PA	8	71	1	4	203	8	67	3	11	196
2R	>CG12505-PA	>CG10102-PA	9	54	1	4	203	9	87	5	13	194
2R	CG10146	CG18372	10	71	3	8	199	10	78	6	14	193
2R	>CG4750-PA	CG4905	11	52	2	6	201	11	83	6	15	192
2R	CG6953	CG8961	12	77	3	9	198	12	101	4	11	196
2R	CG18730	CG17876	13	68	3	8	199	13	78	4	11	196
2R	>CG30108-PA	>CG30109-PA	14	75	4	11	196	14	90	5	13	194
2R	>CG8929-PA	>CG16739-PA	15	83	5	14	193	15	82	7	17	190
2R	>CG16739-PA	>CG13870-PA	16	89	5	13	194	16	83	6	15	192
2R	>CG13870-PA	>CG16741-PA	17	62	4	11	196	17	92	6	15	192
2R	>CG11269-PA	CG6727	18	62	5	13	194	18	83	5	13	194
2L	>CG33127-PA	>CG33992-PA	19	73	1	2	205	19	85	7	17	190
2L	>CG12506-PA	>CG13946-PA	20	65	1	2	205	20	82	6	15	192
2L	>CG18641-PA	>CG31948-PA
2L	>CG17302-PA	>CG9879-PA
2L	CG8825	>CG31953-PA
2L	>CG3058-PA	>CG15431-PA
2L	>CG17376-PA	>CG17377-PA
2L	CG10206	CG10377
2L	CG8396	>CG8372-PA
2L	CG12437	>CG12438-PA
2L	>CG5091-PA	>CG5096-PA
2L	>CG31872-PA	>CG18284-PA
2L	>CG10376-PA	>CG10343-PA
2L	CG10697	CG10691
2L	>CG9316-PA	>CG9317-PA
2L	>His1:CG33819-PA	>His2B:CG33898-PA
3R	CG1059	>CG12001-PA
3R	>CG2519-PA	CG10390
3R	>CG2185-PA	CG1245
3R	>CG8135-PA	CG9359
3R	CG17210	CG5207
3R	>CG6791-PA	CG31363
3R	CG31366	CG18743
3R	>CG5538-PA	>CG18549-PA
3R	CG31449	CG5834
3R	CG5834	CG31359
3R	CG31359	CG6489
3R	>CG8031-PA	>CG11656-PA
3R	>CG14374-PA	>CG14377-PA
3R	CG7390	>CG7362-PA
3R	>CG31292-PA	>CG3303-PA
3R	>CG6300-PA	>CG11659-PA
3R	>CG10883-PA	CG5067
3R	>CG33334-PA	>CG5740-PA
3R	>CG12872-PA	>CG12870-PA
3R	CG11719	CG18396
3R	>CG14063-PA	CG10002
3R	CG31362	CG31034
3R	CG2229	CG18030
3L	CG1179	CG9111
3L	CG9111	CG9118
3L	CG9118	CG1180
3L	CG9191	>CG32318-PA
3L	>CG32318-PA	CG9187
3L	>CG12017-PA	>CG32275-PA
3L	CG10812	>CG12077-PA
3L	>CG13715-PA	>CG32234-PA
3L	CG7499	CG7503
3L	CG18773	CG32400
3L	>CG6511-PA	CG6517
3L	>CG7941-PA	>CG18349-PA
3L	>CG6793-PA	CG5661
3L	CG7345	CG32139
3L	>CG7656-PA	CG32149
3L	>CG18081-PA	>CG15715-PA
3L	>CG5161-PA	>CG5157-PA
3L	CG18064	CG32197
3L	>CG7271-PA	CG4216
3L	>CG12519-PA	>CG18294-PA
3L	CG8756	>CG8743-PA
3L	>CG33217-PA	>CG41454-PA
X	>CG14635-PA	>CG3713-PA
X	CG14789	>CG32808-PA
X	>CG14809-PA	CG12598
X	>CG32795-PA	CG2759
X	>CG2941-PA	>CG32786-PA
X	>CG32786-PA	>CG32783-PA
X	>CG32744-PA	>CG11700-PA
X	>CG33664-PA	>CG33668-PA
X	>CG33667-PA	>CG33666-PA
X	>CG33666-PA	>CG33665-PA
X	>CG11386-PA	>CG33222-PA
X	>CG2116-PA	>CG10958-PA
X	>CG32706-PA	>CG6999-PA
X	CG1689	>CG12667-PA
X	>CG32669-PA	>CG17333-PA
X	CG32616	>Ste:CG33247-PA
X	>Ste:CG33247-PA	>Ste:CG33246-PA
X	>Ste:CG33246-PA	>Ste:CG33245-PA
X	>Ste:CG33245-PA	>Ste:CG33244-PA
X	>Ste:CG33244-PA	>Ste:CG33243-PA
X	>Ste:CG33243-PA	>Ste:CG33242-PA
X	>Ste:CG33242-PA	>Ste:CG33241-PA
X	>Ste:CG33241-PA	>Ste:CG33240-PA
X	>Ste:CG33240-PA	>Ste:CG33239-PA
X	>Ste:CG33239-PA	>Ste:CG33238-PA
X	>Ste:CG33238-PA	>Ste:CG33237-PA
X	>Ste:CG33237-PA	>Ste:CG33236-PA
X	>CG9114-PA	CG6170
X	>CG8974-PA	>CG32581-PA
X	CG9842	CG9819
X	>CG4678-PA	>CG9676-PA
X	>CG32821-PA	>CG12655-PA
X	>CG32824-PA	>CG9572-PA
X	>CG33496-PA	>CG33487-PA
X	>CG1631-PA	>CG15462-PA
X	CG1412	>CG15461-PA
