# Supplementary material for: Coordinated evolution of co-expressed gene clusters in the Drosophila transcriptome
Source: BMC Evol Biol. 2008 Jan 7;8:2. doi: 10.1186/1471-2148-8-2 (PMC2266709; doi:10.1186/1471-2148-8-2)
Supplement: Additional File 10 — Over-represented gene classes. Classes of genes over-represented in co-expression clusters as identified using DAVID (see text). Results are presented for the analysis among species and for the analysis within D. simulans for window size of 2 at the p-value cutoff of p-value = 0.001. Classes with p-values < 0.05 as determined by DAVID are presented. [file 1471-2148-8-2-S10.xls]

## Sheet: AdditionalFile10
AllSpecies_Category	Term	Count	%	PValue	Genes
GOTERM_BP_ALL	transport	12	0.25	0.01052	CG17946, CG12286, CG7935, CG18374, CG17934, CG33989, CG1216, CG6054, CG9057, CG10858, CG17462, CG7558,
INTERPRO_NAME	IPR005634:Male specific sperm protein	2	0.0417	0.0107255	CG17946, CG17934,
SP_PIR_KEYWORDS	bacteriolytic enzyme	2	0.0417	0.01102	CG9111, CG9118, CG1180,
SP_PIR_KEYWORDS	chorion	2	0.0417	0.0128458	CG6524, CG6533,
SP_PIR_KEYWORDS	developmental protein	5	0.1042	0.0151708	CG17946, CG8933, CG17934, CG9057, CG10002,
GOTERM_CC_ALL	chorion	2	0.0417	0.0152961	CG6524, CG6533,
SP_PIR_KEYWORDS	multigene family	4	0.0833	0.0189303	CG17946, CG17934, CG9111, CG9118, CG1180,
GOTERM_CC_ALL	external encapsulating structure	2	0.0417	0.0190858	CG6524, CG6533,
SP_PIR_KEYWORDS	polysaccharide degradation	2	0.0417	0.0201182	CG9111, CG9118, CG1180,
GOTERM_MF_ALL	structural constituent of chorion (sensu Insecta)	2	0.0417	0.0202463	CG6524, CG6533,
GOTERM_MF_ALL	glycerol kinase activity	2	0.0417	0.0202463	CG18374, CG1216,
INTERPRO_NAME	IPR000974:Glycoside hydrolase, family 22, lysozyme	2	0.0417	0.0213394	CG9111, CG9118, CG1180,
GOTERM_BP_ALL	sexual reproduction	6	0.125	0.021513	CG6524, CG17946, CG6533, CG17934, CG11420, CG7558,
PIR_SUPERFAMILY_NAME	SF001064:lysozyme c	2	0.0417	0.0230981	CG9111, CG9118, CG1180,
GOTERM_MF_ALL	transporter activity	9	0.1875	0.0236511	CG17946, CG12286, CG7935, CG17934, CG33989, CG1216, CG9057, CG10858, CG17462,
SP_PIR_KEYWORDS	tandem repeat	2	0.0417	0.023736	CG17946, CG17934,
GOTERM_BP_ALL	establishment of localization	12	0.25	0.0262546	CG17946, CG12286, CG7935, CG18374, CG17934, CG33989, CG1216, CG6054, CG9057, CG10858, CG17462, CG7558,
PIR_SUPERFAMILY_NAME	SF002545:fruit fly testis-specific protein	2	0.0417	0.0269008	CG17946, CG17934,
GOTERM_MF_ALL	lysozyme activity	2	0.0417	0.0302198	CG9111, CG9118, CG1180,
GOTERM_BP_ALL	localization	12	0.25	0.0320188	CG17946, CG12286, CG7935, CG18374, CG17934, CG33989, CG1216, CG6054, CG9057, CG10858, CG17462, CG7558,
GOTERM_BP_ALL	reproduction	6	0.125	0.0325789	CG6524, CG17946, CG6533, CG17934, CG11420, CG7558,
SP_PIR_KEYWORDS	spermatogenesis	2	0.0417	0.0327268	CG17946, CG17934,
SMART_NAME	SM00263:LYZ1	2	0.0417	0.0332511	CG9111, CG9118, CG1180,
INTERPRO_NAME	IPR001916:Glycoside hydrolase, family 22	2	0.0417	0.0344516	CG9111, CG9118, CG1180,
SP_PIR_KEYWORDS	antimicrobial	2	0.0417	0.0345158	CG9111, CG9118, CG1180,
GOTERM_BP_ALL	salivary gland development	3	0.0625	0.0364929	CG8933, CG1216, CG10002,
GOTERM_BP_ALL	exocrine system development	3	0.0625	0.0364929	CG8933, CG1216, CG10002,
GOTERM_BP_ALL	salivary gland determination	2	0.0417	0.0407692	CG8933, CG10002,
Simulans_Category	Term	Count	%	PValue	Genes
SP_PIR_KEYWORDS	bacteriolytic enzyme	3	0.0769	0.000133692	CG1179, CG9111, CG9118, CG1180,
GOTERM_CC_ALL	chorion	3	0.0769	0.000156209	CG6524, CG6533, CG6519,
SP_PIR_KEYWORDS	chorion	3	0.0769	0.000186824	CG6524, CG6533, CG6519,
GOTERM_MF_ALL	structural constituent of chorion (sensu Insecta)	3	0.0769	0.000197381	CG6524, CG6533, CG6519,
INTERPRO_NAME	IPR000974:Glycoside hydrolase, family 22, lysozyme	3	0.0769	0.00020689	CG1179, CG9111, CG9118, CG1180,
GOTERM_CC_ALL	external encapsulating structure	3	0.0769	0.000250321	CG6524, CG6533, CG6519,
PIR_SUPERFAMILY_NAME	SF001064:lysozyme c	3	0.0769	0.000295647	CG1179, CG9111, CG9118, CG1180,
GOTERM_MF_ALL	lysozyme activity	3	0.0769	0.0004621	CG1179, CG9111, CG9118, CG1180,
SMART_NAME	SM00263:LYZ1	3	0.0769	0.000479925	CG1179, CG9111, CG9118, CG1180,
SP_PIR_KEYWORDS	polysaccharide degradation	3	0.0769	0.000485702	CG1179, CG9111, CG9118, CG1180,
INTERPRO_NAME	IPR001916:Glycoside hydrolase, family 22	3	0.0769	0.000571344	CG1179, CG9111, CG9118, CG1180,
SP_PIR_KEYWORDS	antimicrobial	3	0.0769	0.00148798	CG1179, CG9111, CG9118, CG1180,
GOTERM_BP_ALL	antibacterial humoral response (sensu Protostomia)	3	0.0769	0.00361682	CG1179, CG9111, CG9118, CG1180,
INTERPRO_NAME	IPR005347:Protein of unknown function UPF0131	2	0.0513	0.00553948	CG2803, CG2811,
SP_PIR_KEYWORDS	glycosidase	3	0.0769	0.00560637	CG1179, CG9111, CG9118, CG1180,
INTERPRO_NAME	IPR005649:Chorion 2	2	0.0513	0.00829804	CG6524, CG6519,
GOTERM_BP_ALL	antimicrobial humoral response (sensu Protostomia)	3	0.0769	0.00835179	CG1179, CG9111, CG9118, CG1180,
GOTERM_BP_ALL	antibacterial humoral response	3	0.0769	0.0087067	CG1179, CG9111, CG9118, CG1180,
PIR_SUPERFAMILY_NAME	SF026437:uncharacterized conserved protein	2	0.0513	0.00930047	CG2803, CG2811,
GOTERM_BP_ALL	female gamete generation	6	0.1538	0.011132	CG6524, CG2985, CG6533, CG6519, CG11151, CG2979,
GOTERM_BP_ALL	humoral defense mechanism (sensu Protostomia)	3	0.0769	0.0113761	CG1179, CG9111, CG9118, CG1180,
GOTERM_BP_ALL	insect chorion formation	3	0.0769	0.012197	CG6524, CG6533, CG6519,
SP_PIR_KEYWORDS	sulfation	2	0.0513	0.0152809	CG2985, CG2979,
GOTERM_BP_ALL	antimicrobial humoral response	3	0.0769	0.0166751	CG1179, CG9111, CG9118, CG1180,
GOTERM_BP_ALL	vitellogenesis	2	0.0513	0.0179142	CG2985, CG2979,
GOTERM_MF_ALL	structural molecule activity	7	0.1795	0.0183283	CG6524, CG2985, CG6533, CG6519, CG2803, CG9138, CG2979,
PIR_SUPERFAMILY_NAME	SF002656:insect vitellogenin	2	0.0513	0.0185216	CG2985, CG2979,
GOTERM_BP_ALL	eggshell formation (sensu Insecta)	3	0.0769	0.0244949	CG6524, CG6533, CG6519,
GOTERM_BP_ALL	eggshell formation	3	0.0769	0.0244949	CG6524, CG6533, CG6519,
GOTERM_BP_ALL	defense response to bacteria	3	0.0769	0.0244949	CG1179, CG9111, CG9118, CG1180,
GOTERM_BP_ALL	humoral immune response	3	0.0769	0.0256319	CG1179, CG9111, CG9118, CG1180,
GOTERM_BP_ALL	response to bacteria	3	0.0769	0.0279695	CG1179, CG9111, CG9118, CG1180,
GOTERM_BP_ALL	phospholipid metabolism	3	0.0769	0.0285669	CG2985, CG7962, CG2979,
GOTERM_BP_ALL	cell wall catabolism	2	0.0513	0.0326048	CG1179, CG1180,
SP_PIR_KEYWORDS	signal	5	0.1282	0.0328775	CG2985, CG1179, CG9111, CG9118, CG2979, CG1180,
GOTERM_BP_ALL	membrane lipid metabolism	3	0.0769	0.0394835	CG2985, CG7962, CG2979,
GOTERM_BP_ALL	gametogenesis	6	0.1538	0.0440941	CG6524, CG2985, CG6533, CG6519, CG11151, CG2979,
GOTERM_BP_ALL	response to pest, pathogen or parasite	3	0.0769	0.0458097	CG1179, CG9111, CG9118, CG1180,
GOTERM_MF_ALL	hydrolase activity, acting on glycosyl bonds	3	0.0769	0.0474617	CG1179, CG9111, CG9118, CG1180,
GOTERM_BP_ALL	sexual reproduction	6	0.1538	0.048362	CG6524, CG2985, CG6533, CG6519, CG11151, CG2979,
